# Supplementary material for: Phosphodiesterase and psychiatric disorders: a two-sample Mendelian randomization study
Source: J Transl Med. 2023 Aug 21;21:560. doi: 10.1186/s12967-023-04368-0 (PMC10441701; doi:10.1186/s12967-023-04368-0)
Supplement: Supplementary file 1 — Additional file 1: Table S1. Instrumental variables used in MR analysis of the association between PDEs protein and psychosis. Table S2. Instrumental variables used in MR analysis of the association between psychosis and PDEs protein. Table S3. Sensitivity analysis of the causal association between PDEs protein on psychosis. Table S4. Sensitivity analysis of the causal association between psychosis on PDEs protein. Table S5. Mendelian Randomization estimation for PDEs on the risk of psychosis. Table S6. Mendelian Randomization estimation for psychosis on the risk of PDEs. [file 12967_2023_4368_MOESM1_ESM.xlsx]

## Sheet: Tables captions and titles
title	caption
Table S1.	Instrumental variables used in MR analysis of the association between PDEs protein and psychosis.
Table S2.	Instrumental variables used in MR analysis of the association between psychosis and PDEs protein.
Table S3.	Sensitivity analysis of the causal association between PDEs protein on psychosis.
Table S4.	Sensitivity analysis of the causal association between psychosis on PDEs protein.
Table S5.	Mendelian Randomization estimation for PDEs on the risk of psychosis.
Table S6.	Mendelian Randomization estimation for psychosis on the risk of PDEs

## Sheet: Table S1
Table S1 Instrumental variables used in MR analysis of the association between PDEs protein and psychosis.
Exposure	Outcome	SNP	Effect_allele	Other_allele		Exposure			Outcome			F
					EAF	BETA	SE	Pvalue	BETA	SE	Pvalue
PDE1A	ASD	rs112840031	A	G	0.01	0.606	0.131	3.8e-06	0.133	0.076	0.082	23.464
PDE1A	ASD	rs116874645	A	G	0.028	-0.358	0.08	6.92e-06	-0.035	0.044	0.419	23.108
PDE1A	ASD	rs117233201	C	T	0.042	0.3	0.067	7.94e-06	0	0.044	0.995	23.93
PDE1A	ASD	rs11939778	G	A	0.054	0.273	0.055	8.51e-07	0.026	0.035	0.458	25.308
PDE1A	ASD	rs179622	A	G	0.034	0.316	0.069	4.79e-06	0.043	0.035	0.229	21.683
PDE1A	ASD	rs1972498	A	G	0.732	0.156	0.029	4.79e-08	0.022	0.016	0.164	31.954
PDE1A	ASD	rs201802606	C	T	0.227	0.13	0.029	6.61e-06	0.011	0.017	0.522	19.67
PDE1A	ASD	rs270030	T	C	0.606	-0.115	0.025	6.03e-06	-0.019	0.014	0.174	20.856
PDE1A	ASD	rs34077392	C	T	0.369	-0.118	0.026	3.98e-06	-0.001	0.016	0.967	21.572
PDE1A	ASD	rs34204229	G	A	0.056	-0.253	0.055	3.72e-06	-0.052	0.033	0.116	22.503
PDE1A	ASD	rs62341768	C	T	0.184	-0.168	0.032	1.32e-07	-0.011	0.018	0.546	28.019
PDE1A	ASD	rs73367571	T	C	0.024	-0.359	0.081	9.12e-06	0.037	0.051	0.471	19.99
PDE1A	ASD	rs7525547	C	T	0.253	-0.132	0.029	7.08e-06	0.009	0.016	0.558	21.788
PDE1A	ASD	rs7579192	A	G	0.944	-0.238	0.054	8.91e-06	0.003	0.032	0.928	19.829
PDE2A	ASD	rs12521476	T	C	0.012	0.61	0.125	1.05e-06	0.008	0.062	0.903	30.205
PDE2A	ASD	rs12606846	T	G	0.088	-0.202	0.045	5.62e-06	0.065	0.026	0.01	21.854
PDE2A	ASD	rs12893525	C	T	0.053	0.271	0.06	5.62e-06	0.007	0.035	0.841	24.276
PDE2A	ASD	rs182007171	C	T	0.009	0.733	0.14	1.62e-07	-0.052	0.073	0.473	32.9
PDE2A	ASD	rs1876167	C	T	0.196	0.152	0.031	1.15e-06	0.044	0.017	0.011	24.28
PDE2A	ASD	rs188095443	G	A	0.056	0.262	0.059	7.94e-06	-0.015	0.033	0.652	24.258
PDE2A	ASD	rs1911356	T	C	0.142	-0.163	0.035	3.63e-06	-0.012	0.023	0.595	21.553
PDE2A	ASD	rs2046797	C	T	0.083	-0.23	0.048	1.32e-06	-0.008	0.027	0.778	26.61
PDE2A	ASD	rs28443770	A	G	0.031	-0.342	0.073	2.4e-06	0.008	0.047	0.869	23.053
PDE2A	ASD	rs4279584	C	T	0.182	0.152	0.033	5.37e-06	0.012	0.023	0.588	22.719
PDE2A	ASD	rs486575	G	A	0.476	0.115	0.025	5.75e-06	-0.006	0.014	0.667	21.869
PDE2A	ASD	rs4882571	T	C	0.128	0.169	0.037	6.46e-06	-0.006	0.026	0.808	21.166
PDE2A	ASD	rs6666777	T	C	0.19	-0.147	0.032	5.62e-06	-0.034	0.018	0.054	22.18
PDE2A	ASD	rs7124293	C	T	0.86	-0.162	0.036	8.13e-06	-0.003	0.022	0.879	20.966
PDE2A	ASD	rs7156988	A	G	0.182	-0.152	0.031	1.41e-06	0.011	0.018	0.549	22.718
PDE2A	ASD	rs72719334	T	C	0.055	0.269	0.059	5.62e-06	0.006	0.037	0.878	24.855
PDE2A	ASD	rs7303033	A	G	0.089	0.205	0.044	3.47e-06	-0.018	0.024	0.45	22.507
PDE2A	ASD	rs73160654	G	A	0.193	-0.142	0.032	7.76e-06	0.03	0.018	0.083	20.811
PDE2A	ASD	rs73182729	A	G	0.03	-0.335	0.075	6.92e-06	0.004	0.04	0.913	22.013
PDE2A	ASD	rs7364448	G	T	0.038	0.3	0.066	6.03e-06	-0.033	0.038	0.383	22.139
PDE2A	ASD	rs73659108	A	G	0.136	0.177	0.036	1.17e-06	0.02	0.02	0.331	24.348
PDE2A	ASD	rs75819521	C	T	0.154	0.158	0.035	6.31e-06	-0.016	0.02	0.421	21.735
PDE2A	ASD	rs78070994	T	C	0.026	-0.352	0.078	5.89e-06	0.144	0.048	0.003	20.676
PDE2A	ASD	rs79593412	C	A	0.103	0.187	0.042	8.91e-06	-0.006	0.028	0.823	21.539
PDE3A	ASD	rs111253585	A	G	0.087	-0.205	0.044	2.63e-06	0.047	0.028	0.089	22.183
PDE3A	ASD	rs11629293	A	G	0.383	0.132	0.026	3.31e-07	-0.011	0.014	0.465	27.487
PDE3A	ASD	rs12749761	A	G	0.286	-0.124	0.027	6.46e-06	0.027	0.018	0.116	20.762
PDE3A	ASD	rs13096069	G	A	0.185	-0.153	0.032	1.45e-06	-0.022	0.018	0.226	23.329
PDE3A	ASD	rs13253965	A	G	0.082	0.228	0.046	7.24e-07	0.018	0.024	0.451	26.093
PDE3A	ASD	rs138628442	T	C	0.019	0.424	0.094	6.03e-06	0.132	0.056	0.018	22.374
PDE3A	ASD	rs139919894	C	T	0.027	0.352	0.076	3.89e-06	-0.027	0.041	0.511	21.906
PDE3A	ASD	rs148845745	G	A	0.04	0.308	0.068	5.13e-06	0.024	0.044	0.583	24.191
PDE3A	ASD	rs17577030	T	C	0.075	0.214	0.048	7.24e-06	0.057	0.027	0.034	21.241
PDE3A	ASD	rs2024858	G	A	0.778	0.132	0.03	8.91e-06	-0.006	0.017	0.721	19.956
PDE3A	ASD	rs4517302	T	G	0.163	-0.153	0.033	4.37e-06	0.003	0.019	0.871	21.242
PDE3A	ASD	rs55863614	G	A	0.406	0.114	0.025	6.46e-06	0.002	0.014	0.865	20.78
PDE3A	ASD	rs62037311	G	A	0.088	0.211	0.047	7.24e-06	0.009	0.029	0.755	23.912
PDE3A	ASD	rs62181430	T	C	0.238	-0.145	0.03	1.58e-06	-0.021	0.017	0.211	25.516
PDE3A	ASD	rs72697770	A	G	0.397	0.114	0.025	7.08e-06	-0.029	0.014	0.04	20.685
PDE3A	ASD	rs74085992	T	G	0.081	-0.204	0.045	6.03e-06	-0.001	0.025	0.985	20.751
PDE3A	ASD	rs76642289	A	G	0.025	-0.403	0.083	1.17e-06	0.001	0.066	0.993	26.064
PDE3A	ASD	rs7846325	T	C	0.244	0.133	0.029	4.07e-06	0.009	0.017	0.615	21.662
PDE3A	ASD	rs8068945	A	G	0.092	0.193	0.044	9.12e-06	-0.016	0.025	0.518	20.567
PDE3A	ASD	rs9644136	C	T	0.226	-0.138	0.03	3.72e-06	-0.003	0.017	0.86	21.954
PDE3A	ASD	rs967645	T	C	0.509	-0.11	0.025	6.46e-06	0.009	0.014	0.528	20.22
PDE3A	ASD	rs9924890	A	C	0.17	-0.157	0.034	2.95e-06	0.017	0.02	0.39	23.181
PDE4D	ASD	rs114466949	T	C	0.01	-0.593	0.129	4.27e-06	-0.041	0.068	0.546	22
PDE4D	ASD	rs12002014	T	C	0.134	-0.18	0.038	2.04e-06	0.028	0.022	0.199	24.815
PDE4D	ASD	rs12198771	C	T	0.105	0.191	0.043	7.94e-06	0.02	0.03	0.499	22.798
PDE4D	ASD	rs12901001	G	A	0.673	0.143	0.027	1.12e-07	0.007	0.015	0.632	30.055
PDE4D	ASD	rs13000485	C	T	0.465	-0.111	0.025	9.33e-06	-0.01	0.015	0.494	20.459
PDE4D	ASD	rs13163320	C	A	0.194	0.156	0.035	9.55e-06	-0.018	0.018	0.323	25.391
PDE4D	ASD	rs146000329	A	G	0.016	0.456	0.102	7.08e-06	-0.021	0.056	0.699	21.199
PDE4D	ASD	rs2178720	T	C	0.267	0.14	0.029	1.05e-06	-0.008	0.016	0.604	25.367
PDE4D	ASD	rs2555720	G	A	0.838	0.154	0.035	9.77e-06	-0.004	0.019	0.834	21.217
PDE4D	ASD	rs61000956	C	T	0.478	-0.123	0.026	1.45e-06	0.026	0.014	0.067	25.179
PDE4D	ASD	rs61862231	T	C	0.036	-0.312	0.068	5.01e-06	-0.006	0.038	0.874	22.477
PDE4D	ASD	rs6802119	T	C	0.576	-0.12	0.025	2.14e-06	0.002	0.017	0.879	23.211
PDE4D	ASD	rs7744001	A	G	0.331	0.215	0.026	2.75e-16	-0.013	0.015	0.397	69.008
PDE4D	ASD	rs79541327	C	T	0.031	0.357	0.076	2.45e-06	0.067	0.052	0.197	25.678
PDE4D	ASD	rs7975497	T	C	0.314	0.14	0.03	2.63e-06	0.03	0.015	0.049	27.934
PDE4D	ASD	rs948070	A	G	0.367	-0.129	0.026	4.68e-07	-0.015	0.014	0.308	25.872
PDE6D	ASD	rs1061170	T	C	0.613	-0.165	0.025	8.32e-11	0.009	0.014	0.512	43.08
PDE6D	ASD	rs11205510	G	A	0.039	-0.301	0.064	2.75e-06	-0.017	0.032	0.586	22.547
PDE6D	ASD	rs11258078	A	G	0.402	-0.121	0.026	5.13e-06	0.025	0.015	0.094	23.196
PDE6D	ASD	rs11875777	G	A	0.123	0.189	0.038	8.32e-07	-0.009	0.023	0.687	25.627
PDE6D	ASD	rs12615664	G	A	0.58	-0.118	0.025	1.91e-06	-0.011	0.014	0.441	22.647
PDE6D	ASD	rs150013416	G	A	0.031	0.378	0.078	1.32e-06	0.076	0.065	0.247	28.223
PDE6D	ASD	rs1501399	G	A	0.851	0.169	0.035	1.62e-06	-0.008	0.021	0.684	23.966
PDE6D	ASD	rs33097	T	G	0.053	-0.272	0.058	2.29e-06	0.02	0.036	0.576	24.704
PDE6D	ASD	rs34871230	A	G	0.087	-0.209	0.043	1.41e-06	0.039	0.026	0.141	23.081
PDE6D	ASD	rs4942450	A	G	0.78	-0.184	0.032	1.15e-08	-0.014	0.018	0.428	38.906
PDE6D	ASD	rs581332	A	G	0.031	0.329	0.071	3.16e-06	0.049	0.039	0.209	21.701
PDE6D	ASD	rs72661491	A	G	0.107	0.185	0.041	7.08e-06	0.008	0.022	0.727	21.653
PDE6D	ASD	rs74477495	A	G	0.041	-0.282	0.063	6.76e-06	0.046	0.039	0.237	20.925
PDE7A	ASD	rs10873224	T	C	0.454	0.111	0.025	6.61e-06	0.006	0.014	0.639	20.419
PDE7A	ASD	rs111958999	T	C	0.052	-0.254	0.055	4.68e-06	-0.017	0.032	0.605	20.906
PDE7A	ASD	rs11736066	T	C	0.059	0.231	0.052	8.91e-06	-0.003	0.031	0.926	19.557
PDE7A	ASD	rs117997585	A	G	0.017	0.481	0.101	1.82e-06	0.124	0.058	0.032	25.866
PDE7A	ASD	rs1241961	A	C	0.892	-0.186	0.042	8.91e-06	-0.047	0.023	0.042	22.105
PDE7A	ASD	rs13011199	C	T	0.677	-0.121	0.027	9.77e-06	0.002	0.015	0.903	21.122
PDE7A	ASD	rs13132136	T	C	0.368	0.123	0.026	2.57e-06	0.001	0.015	0.932	23.18
PDE7A	ASD	rs143365836	A	C	0.01	0.724	0.144	4.68e-07	-0.156	0.064	0.015	36.146
PDE7A	ASD	rs1487610	A	C	0.533	-0.115	0.025	4.57e-06	-0.01	0.014	0.471	21.708
PDE7A	ASD	rs1679250	C	A	0.46	0.113	0.025	6.76e-06	-0.012	0.014	0.406	21.135
PDE7A	ASD	rs185843603	A	G	0.029	0.384	0.078	7.24e-07	0.039	0.052	0.452	28.005
PDE7A	ASD	rs192524318	A	G	0.024	0.398	0.087	5.37e-06	-0.038	0.057	0.502	24.612
PDE7A	ASD	rs2000596	C	T	0.813	0.145	0.033	8.91e-06	-0.004	0.02	0.848	21.178
PDE7A	ASD	rs2237833	G	A	0.408	-0.118	0.025	3.31e-06	-0.035	0.014	0.012	22.265
PDE7A	ASD	rs62134413	G	A	0.37	0.121	0.026	3.8e-06	0.02	0.015	0.191	22.784
PDE7A	ASD	rs62274970	A	G	0.112	-0.183	0.04	5.25e-06	0.015	0.024	0.525	22.085
PDE7A	ASD	rs62308204	T	C	0.016	0.47	0.097	1.29e-06	-0.051	0.053	0.329	23.482
PDE7A	ASD	rs62411528	T	C	0.042	0.283	0.064	9.55e-06	0.026	0.038	0.491	21.398
PDE7A	ASD	rs7259148	C	T	0.564	0.117	0.025	4.27e-06	-0.023	0.014	0.098	22.32
PDE7A	ASD	rs734704	G	A	0.714	-0.126	0.027	4.27e-06	0.007	0.016	0.671	21.373
PDE7A	ASD	rs76905147	G	T	0.051	0.258	0.057	6.31e-06	-0.061	0.034	0.077	21.447
PDE9A	ASD	rs1053924	C	T	0.686	0.119	0.026	7.08e-06	0.002	0.015	0.894	20.066
PDE9A	ASD	rs11081833	T	G	0.418	-0.122	0.025	1.15e-06	0.019	0.014	0.182	23.9
PDE9A	ASD	rs11582287	G	A	0.317	-0.119	0.027	8.51e-06	0.014	0.016	0.376	20.381
PDE9A	ASD	rs117755401	A	C	0.01	0.562	0.126	8.32e-06	0.048	0.065	0.455	20.851
PDE9A	ASD	rs11835877	A	G	0.465	-0.129	0.026	9.55e-07	-0.002	0.014	0.9	27.331
PDE9A	ASD	rs12363556	T	C	0.021	0.446	0.092	1.12e-06	-0.032	0.054	0.558	26.555
PDE9A	ASD	rs12534276	A	G	0.268	0.133	0.029	3.47e-06	0.007	0.017	0.654	22.966
PDE9A	ASD	rs1556179	G	A	0.317	0.13	0.028	3.72e-06	0.005	0.018	0.779	24.283
PDE9A	ASD	rs1720697	T	C	0.153	0.169	0.036	2.24e-06	-0.022	0.022	0.314	24.629
PDE9A	ASD	rs1938964	A	G	0.535	0.119	0.025	1.95e-06	-0.015	0.014	0.279	23.212
PDE9A	ASD	rs2083112	G	A	0.385	0.114	0.026	9.77e-06	-0.019	0.015	0.209	20.391
PDE9A	ASD	rs2125104	G	A	0.86	0.164	0.036	6.17e-06	0.018	0.023	0.442	21.464
PDE9A	ASD	rs2203470	A	G	0.203	0.148	0.031	1.82e-06	-0.005	0.017	0.78	23.648
PDE9A	ASD	rs348943	T	C	0.466	0.111	0.025	6.92e-06	0.005	0.014	0.704	20.501
PDE9A	ASD	rs4405742	G	A	0.79	-0.148	0.031	1.62e-06	0.014	0.017	0.42	24.158
PDE9A	ASD	rs4721170	G	A	0.633	0.113	0.025	6.46e-06	-0.032	0.014	0.028	19.729
PDE9A	ASD	rs72947288	T	C	0.065	0.262	0.053	7.24e-07	-0.006	0.031	0.85	27.641
PDE9A	ASD	rs73192684	C	T	0.188	-0.143	0.032	8.71e-06	-0.011	0.019	0.558	20.734
PDE9A	ASD	rs77916778	A	G	0.095	0.203	0.045	7.08e-06	0.019	0.029	0.5	23.459
PDE9A	ASD	rs9646936	C	T	0.306	-0.135	0.027	5.89e-07	-0.016	0.015	0.289	25.618
PDE5A	ASD	rs1395108	T	G	0.546	-0.222	0.044	6.2e-07	0.002	0.014	0.901	24.946
PDE5A	ASD	rs1833844	A	C	0.134	0.298	0.066	7.91e-06	0.02	0.023	0.374	20.923
PDE5A	ASD	rs2810743	T	C	0.642	0.208	0.045	3.79e-06	0.001	0.015	0.963	20.266
PDE5A	ASD	rs2987464	G	A	0.065	-0.421	0.091	4.08e-06	0.007	0.028	0.802	21.737
PDE5A	ASD	rs4834770	G	A	0.568	0.314	0.045	3.63e-12	0.002	0.014	0.873	50.604
PDE5A	ASD	rs544105	C	T	0.166	-0.267	0.056	2.21e-06	0.009	0.019	0.638	19.975
PDE5A	ASD	rs6766558	A	G	0.551	0.198	0.044	8.03e-06	-0.002	0.014	0.9	19.746
PDE5A	ASD	rs7619222	T	C	0.623	0.216	0.045	1.92e-06	-0.012	0.014	0.405	22.183
PDE1A	SCZ	rs112840031	A	G	0.01	0.606	0.131	3.8e-06	0.028	0.053	0.602	23.464
PDE1A	SCZ	rs116874645	A	G	0.028	-0.358	0.08	6.92e-06	-0.033	0.038	0.387	23.108
PDE1A	SCZ	rs117233201	C	T	0.042	0.3	0.067	7.94e-06	-0.032	0.036	0.378	23.93
PDE1A	SCZ	rs11939778	G	A	0.054	0.273	0.055	8.51e-07	0.01	0.025	0.672	25.308
PDE1A	SCZ	rs179622	A	G	0.034	0.316	0.069	4.79e-06	-0.005	0.027	0.843	21.683
PDE1A	SCZ	rs1972498	A	G	0.732	0.156	0.029	4.79e-08	-0.015	0.012	0.215	31.954
PDE1A	SCZ	rs270030	T	C	0.606	-0.115	0.025	6.03e-06	-0.009	0.011	0.406	20.856
PDE1A	SCZ	rs34204229	G	A	0.056	-0.253	0.055	3.72e-06	-0.001	0.024	0.961	22.503
PDE1A	SCZ	rs62341768	C	T	0.184	-0.168	0.032	1.32e-07	0.014	0.014	0.34	28.019
PDE1A	SCZ	rs73367571	T	C	0.024	-0.359	0.081	9.12e-06	-0.004	0.037	0.905	19.99
PDE1A	SCZ	rs7525547	C	T	0.253	-0.132	0.029	7.08e-06	-0.005	0.012	0.665	21.788
PDE1A	SCZ	rs7579192	A	G	0.944	-0.238	0.054	8.91e-06	-0.039	0.021	0.061	19.829
PDE2A	SCZ	rs117571011	T	C	0.024	0.392	0.089	9.77e-06	-0.074	0.049	0.131	23.48
PDE2A	SCZ	rs12521476	T	C	0.012	0.61	0.125	1.05e-06	-0.008	0.06	0.893	30.205
PDE2A	SCZ	rs12606846	T	G	0.088	-0.202	0.045	5.62e-06	0.019	0.019	0.298	21.854
PDE2A	SCZ	rs12893525	C	T	0.053	0.271	0.06	5.62e-06	0.008	0.028	0.766	24.276
PDE2A	SCZ	rs182007171	C	T	0.009	0.733	0.14	1.62e-07	-0.117	0.065	0.068	32.9
PDE2A	SCZ	rs1876167	C	T	0.196	0.152	0.031	1.15e-06	-0.009	0.013	0.493	24.28
PDE2A	SCZ	rs188095443	G	A	0.056	0.262	0.059	7.94e-06	-0.023	0.028	0.42	24.258
PDE2A	SCZ	rs1911356	T	C	0.142	-0.163	0.035	3.63e-06	-0.011	0.017	0.521	21.553
PDE2A	SCZ	rs28443770	A	G	0.031	-0.342	0.073	2.4e-06	-0.032	0.035	0.364	23.053
PDE2A	SCZ	rs4279584	C	T	0.182	0.152	0.033	5.37e-06	-0.034	0.019	0.072	22.719
PDE2A	SCZ	rs486575	G	A	0.476	0.115	0.025	5.75e-06	-0.014	0.011	0.178	21.869
PDE2A	SCZ	rs6666777	T	C	0.19	-0.147	0.032	5.62e-06	-0.024	0.013	0.074	22.18
PDE2A	SCZ	rs7124293	C	T	0.86	-0.162	0.036	8.13e-06	-0.011	0.015	0.468	20.966
PDE2A	SCZ	rs7156988	A	G	0.182	-0.152	0.031	1.41e-06	0.011	0.014	0.437	22.718
PDE2A	SCZ	rs72719334	T	C	0.055	0.269	0.059	5.62e-06	0.025	0.038	0.506	24.855
PDE2A	SCZ	rs7303033	A	G	0.089	0.205	0.044	3.47e-06	-0.016	0.018	0.346	22.507
PDE2A	SCZ	rs73160654	G	A	0.193	-0.142	0.032	7.76e-06	0.005	0.013	0.712	20.811
PDE2A	SCZ	rs73182729	A	G	0.03	-0.335	0.075	6.92e-06	-0.033	0.031	0.292	22.013
PDE2A	SCZ	rs7364448	G	T	0.038	0.3	0.066	6.03e-06	-0.04	0.025	0.103	22.139
PDE2A	SCZ	rs73659108	A	G	0.136	0.177	0.036	1.17e-06	-0.023	0.015	0.13	24.348
PDE2A	SCZ	rs74590275	T	C	0.008	-0.646	0.141	5.01e-06	0.031	0.059	0.598	21.764
PDE2A	SCZ	rs75819521	C	T	0.154	0.158	0.035	6.31e-06	0.01	0.016	0.547	21.735
PDE2A	SCZ	rs78070994	T	C	0.026	-0.352	0.078	5.89e-06	0.006	0.037	0.858	20.676
PDE2A	SCZ	rs79593412	C	A	0.103	0.187	0.042	8.91e-06	-0.015	0.018	0.395	21.539
PDE3A	SCZ	rs111253585	A	G	0.087	-0.205	0.044	2.63e-06	0.027	0.023	0.233	22.183
PDE3A	SCZ	rs11629293	A	G	0.383	0.132	0.026	3.31e-07	-0.018	0.011	0.101	27.487
PDE3A	SCZ	rs12749761	A	G	0.286	-0.124	0.027	6.46e-06	0.005	0.013	0.705	20.762
PDE3A	SCZ	rs13096069	G	A	0.185	-0.153	0.032	1.45e-06	0.005	0.014	0.702	23.329
PDE3A	SCZ	rs13253965	A	G	0.082	0.228	0.046	7.24e-07	-0.006	0.019	0.744	26.093
PDE3A	SCZ	rs138628442	T	C	0.019	0.424	0.094	6.03e-06	-0.017	0.045	0.706	22.374
PDE3A	SCZ	rs139919894	C	T	0.027	0.352	0.076	3.89e-06	-0.03	0.034	0.365	21.906
PDE3A	SCZ	rs148845745	G	A	0.04	0.308	0.068	5.13e-06	0.011	0.036	0.759	24.191
PDE3A	SCZ	rs17577030	T	C	0.075	0.214	0.048	7.24e-06	-0.017	0.021	0.405	21.241
PDE3A	SCZ	rs4517302	T	G	0.163	-0.153	0.033	4.37e-06	0.007	0.014	0.622	21.242
PDE3A	SCZ	rs62037311	G	A	0.088	0.211	0.047	7.24e-06	0.02	0.016	0.204	23.912
PDE3A	SCZ	rs62181430	T	C	0.238	-0.145	0.03	1.58e-06	-0.015	0.013	0.248	25.516
PDE3A	SCZ	rs72697770	A	G	0.397	0.114	0.025	7.08e-06	-0.011	0.011	0.323	20.685
PDE3A	SCZ	rs74085992	T	G	0.081	-0.204	0.045	6.03e-06	0.015	0.019	0.435	20.751
PDE3A	SCZ	rs76642289	A	G	0.025	-0.403	0.083	1.17e-06	-0.005	0.041	0.903	26.064
PDE3A	SCZ	rs7846325	T	C	0.244	0.133	0.029	4.07e-06	-0.017	0.013	0.205	21.662
PDE3A	SCZ	rs8068945	A	G	0.092	0.193	0.044	9.12e-06	-0.003	0.019	0.868	20.567
PDE3A	SCZ	rs9644136	C	T	0.226	-0.138	0.03	3.72e-06	-0.013	0.013	0.288	21.954
PDE3A	SCZ	rs967645	T	C	0.509	-0.11	0.025	6.46e-06	0.003	0.011	0.765	20.22
PDE3A	SCZ	rs9924890	A	C	0.17	-0.157	0.034	2.95e-06	0.014	0.015	0.341	23.181
PDE4D	SCZ	rs11103779	G	A	0.35	0.135	0.029	2.82e-06	0.001	0.015	0.972	27.437
PDE4D	SCZ	rs114466949	T	C	0.01	-0.593	0.129	4.27e-06	-0.058	0.058	0.314	22
PDE4D	SCZ	rs12002014	T	C	0.134	-0.18	0.038	2.04e-06	-0.039	0.018	0.031	24.815
PDE4D	SCZ	rs12198771	C	T	0.105	0.191	0.043	7.94e-06	-0.024	0.027	0.369	22.798
PDE4D	SCZ	rs12901001	G	A	0.673	0.143	0.027	1.12e-07	0.029	0.011	0.009	30.055
PDE4D	SCZ	rs13000485	C	T	0.465	-0.111	0.025	9.33e-06	0.001	0.011	0.917	20.459
PDE4D	SCZ	rs13163320	C	A	0.194	0.156	0.035	9.55e-06	0.008	0.016	0.618	25.391
PDE4D	SCZ	rs13300111	T	C	0.138	0.194	0.042	2.95e-06	-0.005	0.017	0.779	29.89
PDE4D	SCZ	rs146000329	A	G	0.016	0.456	0.102	7.08e-06	0.053	0.056	0.346	21.199
PDE4D	SCZ	rs147718247	C	T	0.03	-0.343	0.077	7.59e-06	-0.018	0.044	0.681	22.469
PDE4D	SCZ	rs2178720	T	C	0.267	0.14	0.029	1.05e-06	0.017	0.012	0.17	25.367
PDE4D	SCZ	rs2555720	G	A	0.838	0.154	0.035	9.77e-06	0.011	0.014	0.448	21.217
PDE4D	SCZ	rs61000956	C	T	0.478	-0.123	0.026	1.45e-06	-0.003	0.012	0.82	25.179
PDE4D	SCZ	rs61862231	T	C	0.036	-0.312	0.068	5.01e-06	-0.028	0.026	0.286	22.477
PDE4D	SCZ	rs6802119	T	C	0.576	-0.12	0.025	2.14e-06	0.01	0.012	0.401	23.211
PDE4D	SCZ	rs79541327	C	T	0.031	0.357	0.076	2.45e-06	0.045	0.044	0.3	25.678
PDE4D	SCZ	rs7975497	T	C	0.314	0.14	0.03	2.63e-06	-0.019	0.012	0.106	27.934
PDE6D	SCZ	rs1061170	T	C	0.613	-0.165	0.025	8.32e-11	-0.02	0.011	0.064	43.08
PDE6D	SCZ	rs11205510	G	A	0.039	-0.301	0.064	2.75e-06	-0.011	0.025	0.653	22.547
PDE6D	SCZ	rs11258078	A	G	0.402	-0.121	0.026	5.13e-06	0.001	0.011	0.909	23.196
PDE6D	SCZ	rs11875777	G	A	0.123	0.189	0.038	8.32e-07	-0.013	0.017	0.438	25.627
PDE6D	SCZ	rs12615664	G	A	0.58	-0.118	0.025	1.91e-06	-0.017	0.011	0.102	22.647
PDE6D	SCZ	rs140382024	A	G	0.045	0.317	0.07	6.03e-06	-0.025	0.042	0.553	28.57
PDE6D	SCZ	rs150013416	G	A	0.031	0.378	0.078	1.32e-06	-0.022	0.048	0.645	28.223
PDE6D	SCZ	rs1501399	G	A	0.851	0.169	0.035	1.62e-06	0.008	0.015	0.609	23.966
PDE6D	SCZ	rs33097	T	G	0.053	-0.272	0.058	2.29e-06	-0.018	0.025	0.486	24.704
PDE6D	SCZ	rs34871230	A	G	0.087	-0.209	0.043	1.41e-06	-0.027	0.022	0.21	23.081
PDE6D	SCZ	rs4942450	A	G	0.78	-0.184	0.032	1.15e-08	0.006	0.014	0.647	38.906
PDE6D	SCZ	rs581332	A	G	0.031	0.329	0.071	3.16e-06	-0.01	0.029	0.731	21.701
PDE6D	SCZ	rs72661491	A	G	0.107	0.185	0.041	7.08e-06	-0.014	0.017	0.41	21.653
PDE6D	SCZ	rs74477495	A	G	0.041	-0.282	0.063	6.76e-06	0.013	0.031	0.678	20.925
PDE7A	SCZ	rs10873224	T	C	0.454	0.111	0.025	6.61e-06	-0.001	0.011	0.905	20.419
PDE7A	SCZ	rs111958999	T	C	0.052	-0.254	0.055	4.68e-06	-0.03	0.027	0.259	20.906
PDE7A	SCZ	rs11736066	T	C	0.059	0.231	0.052	8.91e-06	0.001	0.021	0.977	19.557
PDE7A	SCZ	rs117997585	A	G	0.017	0.481	0.101	1.82e-06	-0.003	0.053	0.954	25.866
PDE7A	SCZ	rs1241961	A	C	0.892	-0.186	0.042	8.91e-06	-0.021	0.019	0.27	22.105
PDE7A	SCZ	rs13011199	C	T	0.677	-0.121	0.027	9.77e-06	0.02	0.011	0.073	21.122
PDE7A	SCZ	rs13132136	T	C	0.368	0.123	0.026	2.57e-06	0.004	0.012	0.745	23.18
PDE7A	SCZ	rs143365836	A	C	0.01	0.724	0.144	4.68e-07	0.115	0.067	0.086	36.146
PDE7A	SCZ	rs1487610	A	C	0.533	-0.115	0.025	4.57e-06	-0.001	0.011	0.925	21.708
PDE7A	SCZ	rs1679250	C	A	0.46	0.113	0.025	6.76e-06	0.003	0.011	0.779	21.135
PDE7A	SCZ	rs185843603	A	G	0.029	0.384	0.078	7.24e-07	-0.061	0.045	0.179	28.005
PDE7A	SCZ	rs192524318	A	G	0.024	0.398	0.087	5.37e-06	0.061	0.04	0.122	24.612
PDE7A	SCZ	rs2000596	C	T	0.813	0.145	0.033	8.91e-06	0.004	0.014	0.791	21.178
PDE7A	SCZ	rs2237833	G	A	0.408	-0.118	0.025	3.31e-06	-0.024	0.011	0.023	22.265
PDE7A	SCZ	rs62274970	A	G	0.112	-0.183	0.04	5.25e-06	-0.003	0.019	0.883	22.085
PDE7A	SCZ	rs62308204	T	C	0.016	0.47	0.097	1.29e-06	-0.023	0.038	0.544	23.482
PDE7A	SCZ	rs7259148	C	T	0.564	0.117	0.025	4.27e-06	-0.007	0.012	0.573	22.32
PDE7A	SCZ	rs734704	G	A	0.714	-0.126	0.027	4.27e-06	-0.012	0.012	0.306	21.373
PDE7A	SCZ	rs76905147	G	T	0.051	0.258	0.057	6.31e-06	0.03	0.026	0.256	21.447
PDE9A	SCZ	rs11582287	G	A	0.317	-0.119	0.027	8.51e-06	0.007	0.012	0.56	20.381
PDE9A	SCZ	rs117755401	A	C	0.01	0.562	0.126	8.32e-06	-0.033	0.061	0.592	20.851
PDE9A	SCZ	rs11835877	A	G	0.465	-0.129	0.026	9.55e-07	0.024	0.012	0.054	27.331
PDE9A	SCZ	rs12363556	T	C	0.021	0.446	0.092	1.12e-06	-0.036	0.038	0.343	26.555
PDE9A	SCZ	rs12534276	A	G	0.268	0.133	0.029	3.47e-06	-0.009	0.013	0.492	22.966
PDE9A	SCZ	rs1556179	G	A	0.317	0.13	0.028	3.72e-06	0.015	0.012	0.208	24.283
PDE9A	SCZ	rs1720697	T	C	0.153	0.169	0.036	2.24e-06	0.008	0.021	0.713	24.629
PDE9A	SCZ	rs1813340	A	G	0.995	0.823	0.183	6.46e-06	-0.056	0.04	0.17	23.298
PDE9A	SCZ	rs183379407	A	G	0.007	0.707	0.152	3.39e-06	0.077	0.059	0.192	23.296
PDE9A	SCZ	rs1938964	A	G	0.535	0.119	0.025	1.95e-06	-0.002	0.011	0.888	23.212
PDE9A	SCZ	rs2083112	G	A	0.385	0.114	0.026	9.77e-06	0.015	0.012	0.202	20.391
PDE9A	SCZ	rs2125104	G	A	0.86	0.164	0.036	6.17e-06	-0.003	0.017	0.848	21.464
PDE9A	SCZ	rs2203470	A	G	0.203	0.148	0.031	1.82e-06	0.012	0.014	0.358	23.648
PDE9A	SCZ	rs348943	T	C	0.466	0.111	0.025	6.92e-06	0.006	0.011	0.591	20.501
PDE9A	SCZ	rs4405742	G	A	0.79	-0.148	0.031	1.62e-06	-0.026	0.013	0.038	24.158
PDE9A	SCZ	rs72947288	T	C	0.065	0.262	0.053	7.24e-07	-0.003	0.026	0.911	27.641
PDE9A	SCZ	rs73192684	C	T	0.188	-0.143	0.032	8.71e-06	0.001	0.016	0.929	20.734
PDE9A	SCZ	rs77916778	A	G	0.095	0.203	0.045	7.08e-06	0.01	0.022	0.662	23.459
PDE9A	SCZ	rs9646936	C	T	0.306	-0.135	0.027	5.89e-07	-0.012	0.012	0.303	25.618
PDE5A	SCZ	rs1833844	A	C	0.134	0.298	0.066	7.91e-06	-0.015	0.017	0.402	20.923
PDE5A	SCZ	rs2810743	T	C	0.642	0.208	0.045	3.79e-06	-0.018	0.011	0.108	20.266
PDE5A	SCZ	rs2987464	G	A	0.065	-0.421	0.091	4.08e-06	0.013	0.021	0.545	21.737
PDE5A	SCZ	rs4834770	G	A	0.568	0.314	0.045	3.63e-12	-0.01	0.011	0.352	50.604
PDE5A	SCZ	rs544105	C	T	0.166	-0.267	0.056	2.21e-06	-0.01	0.015	0.488	19.975
PDE5A	SCZ	rs6766558	A	G	0.551	0.198	0.044	8.03e-06	-0.015	0.011	0.175	19.746
PDE5A	SCZ	rs7619222	T	C	0.623	0.216	0.045	1.92e-06	0	0.011	0.973	22.183
PDE1A	ADHD	rs116874645	A	G	0.028	-0.358	0.08	6.92e-06	-0.008	0.042	0.855	23.108
PDE1A	ADHD	rs11939778	G	A	0.054	0.273	0.055	8.51e-07	-0.005	0.035	0.885	25.308
PDE1A	ADHD	rs179622	A	G	0.034	0.316	0.069	4.79e-06	0.034	0.035	0.323	21.683
PDE1A	ADHD	rs1972498	A	G	0.732	0.156	0.029	4.79e-08	0	0.016	0.983	31.954
PDE1A	ADHD	rs201802606	C	T	0.227	0.13	0.029	6.61e-06	0.01	0.016	0.532	19.67
PDE1A	ADHD	rs270030	T	C	0.606	-0.115	0.025	6.03e-06	-0.01	0.014	0.477	20.856
PDE1A	ADHD	rs34204229	G	A	0.056	-0.253	0.055	3.72e-06	0.016	0.031	0.595	22.503
PDE1A	ADHD	rs62341768	C	T	0.184	-0.168	0.032	1.32e-07	-0.014	0.018	0.436	28.019
PDE1A	ADHD	rs73367571	T	C	0.024	-0.359	0.081	9.12e-06	-0.027	0.051	0.595	19.99
PDE1A	ADHD	rs7525547	C	T	0.253	-0.132	0.029	7.08e-06	0.001	0.016	0.95	21.788
PDE1A	ADHD	rs7579192	A	G	0.944	-0.238	0.054	8.91e-06	-0.027	0.028	0.327	19.829
PDE2A	ADHD	rs12606846	T	G	0.088	-0.202	0.045	5.62e-06	0.048	0.024	0.043	21.854
PDE2A	ADHD	rs12893525	C	T	0.053	0.271	0.06	5.62e-06	0.029	0.035	0.409	24.276
PDE2A	ADHD	rs1876167	C	T	0.196	0.152	0.031	1.15e-06	0.022	0.016	0.184	24.28
PDE2A	ADHD	rs188095443	G	A	0.056	0.262	0.059	7.94e-06	-0.009	0.033	0.78	24.258
PDE2A	ADHD	rs2046797	C	T	0.083	-0.23	0.048	1.32e-06	0.009	0.026	0.739	26.61
PDE2A	ADHD	rs28443770	A	G	0.031	-0.342	0.073	2.4e-06	0.017	0.046	0.701	23.053
PDE2A	ADHD	rs486575	G	A	0.476	0.115	0.025	5.75e-06	0.001	0.013	0.944	21.869
PDE2A	ADHD	rs6666777	T	C	0.19	-0.147	0.032	5.62e-06	-0.033	0.018	0.067	22.18
PDE2A	ADHD	rs7124293	C	T	0.86	-0.162	0.036	8.13e-06	0.002	0.021	0.909	20.966
PDE2A	ADHD	rs7156988	A	G	0.182	-0.152	0.031	1.41e-06	0.014	0.017	0.408	22.718
PDE2A	ADHD	rs72719334	T	C	0.055	0.269	0.059	5.62e-06	0.05	0.036	0.162	24.855
PDE2A	ADHD	rs7303033	A	G	0.089	0.205	0.044	3.47e-06	0.006	0.022	0.8	22.507
PDE2A	ADHD	rs73160654	G	A	0.193	-0.142	0.032	7.76e-06	0.007	0.017	0.697	20.811
PDE2A	ADHD	rs73182729	A	G	0.03	-0.335	0.075	6.92e-06	0.058	0.039	0.134	22.013
PDE2A	ADHD	rs7364448	G	T	0.038	0.3	0.066	6.03e-06	-0.08	0.034	0.017	22.139
PDE2A	ADHD	rs73659108	A	G	0.136	0.177	0.036	1.17e-06	0.033	0.019	0.087	24.348
PDE2A	ADHD	rs75819521	C	T	0.154	0.158	0.035	6.31e-06	-0.019	0.02	0.33	21.735
PDE2A	ADHD	rs78070994	T	C	0.026	-0.352	0.078	5.89e-06	0.107	0.047	0.022	20.676
PDE3A	ADHD	rs111253585	A	G	0.087	-0.205	0.044	2.63e-06	-0.003	0.027	0.913	22.183
PDE3A	ADHD	rs11629293	A	G	0.383	0.132	0.026	3.31e-07	0.006	0.014	0.653	27.487
PDE3A	ADHD	rs13096069	G	A	0.185	-0.153	0.032	1.45e-06	-0.002	0.017	0.893	23.329
PDE3A	ADHD	rs13253965	A	G	0.082	0.228	0.046	7.24e-07	-0.032	0.023	0.168	26.093
PDE3A	ADHD	rs138628442	T	C	0.019	0.424	0.094	6.03e-06	-0.03	0.061	0.625	22.374
PDE3A	ADHD	rs139919894	C	T	0.027	0.352	0.076	3.89e-06	-0.009	0.039	0.81	21.906
PDE3A	ADHD	rs17577030	T	C	0.075	0.214	0.048	7.24e-06	0.047	0.027	0.078	21.241
PDE3A	ADHD	rs2024858	G	A	0.778	0.132	0.03	8.91e-06	-0.006	0.016	0.735	19.956
PDE3A	ADHD	rs4517302	T	G	0.163	-0.153	0.033	4.37e-06	0.003	0.018	0.848	21.242
PDE3A	ADHD	rs55863614	G	A	0.406	0.114	0.025	6.46e-06	-0.001	0.014	0.963	20.78
PDE3A	ADHD	rs62181430	T	C	0.238	-0.145	0.03	1.58e-06	-0.018	0.017	0.304	25.516
PDE3A	ADHD	rs72697770	A	G	0.397	0.114	0.025	7.08e-06	-0.02	0.014	0.137	20.685
PDE3A	ADHD	rs74085992	T	G	0.081	-0.204	0.045	6.03e-06	-0.022	0.023	0.351	20.751
PDE3A	ADHD	rs7846325	T	C	0.244	0.133	0.029	4.07e-06	0.036	0.018	0.048	21.662
PDE3A	ADHD	rs8068945	A	G	0.092	0.193	0.044	9.12e-06	0.012	0.025	0.638	20.567
PDE3A	ADHD	rs9644136	C	T	0.226	-0.138	0.03	3.72e-06	-0.018	0.017	0.273	21.954
PDE3A	ADHD	rs967645	T	C	0.509	-0.11	0.025	6.46e-06	0.008	0.013	0.525	20.22
PDE3A	ADHD	rs9924890	A	C	0.17	-0.157	0.034	2.95e-06	-0.042	0.02	0.036	23.181
PDE4D	ADHD	rs12002014	T	C	0.134	-0.18	0.038	2.04e-06	0.005	0.022	0.832	24.815
PDE4D	ADHD	rs12901001	G	A	0.673	0.143	0.027	1.12e-07	0.021	0.014	0.135	30.055
PDE4D	ADHD	rs13000485	C	T	0.465	-0.111	0.025	9.33e-06	-0.019	0.015	0.219	20.459
PDE4D	ADHD	rs146000329	A	G	0.016	0.456	0.102	7.08e-06	-0.026	0.054	0.634	21.199
PDE4D	ADHD	rs2178720	T	C	0.267	0.14	0.029	1.05e-06	0.016	0.015	0.283	25.367
PDE4D	ADHD	rs2555720	G	A	0.838	0.154	0.035	9.77e-06	0.008	0.018	0.666	21.217
PDE4D	ADHD	rs61000956	C	T	0.478	-0.123	0.026	1.45e-06	-0.007	0.015	0.65	25.179
PDE4D	ADHD	rs61862231	T	C	0.036	-0.312	0.068	5.01e-06	0.055	0.036	0.131	22.477
PDE4D	ADHD	rs7744001	A	G	0.331	0.215	0.026	2.75e-16	-0.013	0.015	0.386	69.008
PDE4D	ADHD	rs7975497	T	C	0.314	0.14	0.03	2.63e-06	0.019	0.015	0.184	27.934
PDE4D	ADHD	rs948070	A	G	0.367	-0.129	0.026	4.68e-07	-0.008	0.014	0.539	25.872
PDE6D	ADHD	rs1061170	T	C	0.613	-0.165	0.025	8.32e-11	0.001	0.014	0.945	43.08
PDE6D	ADHD	rs11205510	G	A	0.039	-0.301	0.064	2.75e-06	0.028	0.031	0.364	22.547
PDE6D	ADHD	rs11258078	A	G	0.402	-0.121	0.026	5.13e-06	0.024	0.017	0.15	23.196
PDE6D	ADHD	rs11875777	G	A	0.123	0.189	0.038	8.32e-07	-0.001	0.023	0.963	25.627
PDE6D	ADHD	rs12615664	G	A	0.58	-0.118	0.025	1.91e-06	-0.003	0.013	0.805	22.647
PDE6D	ADHD	rs1501399	G	A	0.851	0.169	0.035	1.62e-06	0.011	0.019	0.564	23.966
PDE6D	ADHD	rs34871230	A	G	0.087	-0.209	0.043	1.41e-06	0.014	0.027	0.602	23.081
PDE6D	ADHD	rs4942450	A	G	0.78	-0.184	0.032	1.15e-08	0.01	0.019	0.597	38.906
PDE6D	ADHD	rs581332	A	G	0.031	0.329	0.071	3.16e-06	-0.002	0.039	0.968	21.701
PDE6D	ADHD	rs72661491	A	G	0.107	0.185	0.041	7.08e-06	0.021	0.021	0.303	21.653
PDE6D	ADHD	rs74477495	A	G	0.041	-0.282	0.063	6.76e-06	0.062	0.039	0.108	20.925
PDE7A	ADHD	rs10873224	T	C	0.454	0.111	0.025	6.61e-06	0.007	0.013	0.586	20.419
PDE7A	ADHD	rs111958999	T	C	0.052	-0.254	0.055	4.68e-06	0.002	0.032	0.952	20.906
PDE7A	ADHD	rs11736066	T	C	0.059	0.231	0.052	8.91e-06	0.023	0.027	0.391	19.557
PDE7A	ADHD	rs117997585	A	G	0.017	0.481	0.101	1.82e-06	0.082	0.06	0.171	25.866
PDE7A	ADHD	rs1241961	A	C	0.892	-0.186	0.042	8.91e-06	-0.042	0.023	0.065	22.105
PDE7A	ADHD	rs13011199	C	T	0.677	-0.121	0.027	9.77e-06	-0.012	0.015	0.401	21.122
PDE7A	ADHD	rs13132136	T	C	0.368	0.123	0.026	2.57e-06	0.006	0.016	0.711	23.18
PDE7A	ADHD	rs1487610	A	C	0.533	-0.115	0.025	4.57e-06	-0.015	0.013	0.253	21.708
PDE7A	ADHD	rs1679250	C	A	0.46	0.113	0.025	6.76e-06	-0.012	0.013	0.385	21.135
PDE7A	ADHD	rs185843603	A	G	0.029	0.384	0.078	7.24e-07	0.074	0.05	0.139	28.005
PDE7A	ADHD	rs192524318	A	G	0.024	0.398	0.087	5.37e-06	-0.022	0.054	0.684	24.612
PDE7A	ADHD	rs2237833	G	A	0.408	-0.118	0.025	3.31e-06	-0.031	0.013	0.019	22.265
PDE7A	ADHD	rs62274970	A	G	0.112	-0.183	0.04	5.25e-06	0.013	0.024	0.571	22.085
PDE7A	ADHD	rs62308204	T	C	0.016	0.47	0.097	1.29e-06	0.112	0.046	0.014	23.482
PDE7A	ADHD	rs62411528	T	C	0.042	0.283	0.064	9.55e-06	-0.006	0.038	0.871	21.398
PDE7A	ADHD	rs7259148	C	T	0.564	0.117	0.025	4.27e-06	0.01	0.014	0.453	22.32
PDE7A	ADHD	rs734704	G	A	0.714	-0.126	0.027	4.27e-06	-0.006	0.015	0.657	21.373
PDE7A	ADHD	rs76905147	G	T	0.051	0.258	0.057	6.31e-06	-0.03	0.033	0.366	21.447
PDE9A	ADHD	rs1053924	C	T	0.686	0.119	0.026	7.08e-06	0.007	0.014	0.602	20.066
PDE9A	ADHD	rs11081833	T	G	0.418	-0.122	0.025	1.15e-06	-0.011	0.014	0.424	23.9
PDE9A	ADHD	rs11582287	G	A	0.317	-0.119	0.027	8.51e-06	-0.002	0.016	0.884	20.381
PDE9A	ADHD	rs117755401	A	C	0.01	0.562	0.126	8.32e-06	0.045	0.063	0.474	20.851
PDE9A	ADHD	rs11835877	A	G	0.465	-0.129	0.026	9.55e-07	0.007	0.016	0.648	27.331
PDE9A	ADHD	rs12534276	A	G	0.268	0.133	0.029	3.47e-06	-0.008	0.016	0.637	22.966
PDE9A	ADHD	rs1720697	T	C	0.153	0.169	0.036	2.24e-06	0.018	0.024	0.466	24.629
PDE9A	ADHD	rs1938964	A	G	0.535	0.119	0.025	1.95e-06	-0.003	0.013	0.82	23.212
PDE9A	ADHD	rs2125104	G	A	0.86	0.164	0.036	6.17e-06	0.015	0.024	0.535	21.464
PDE9A	ADHD	rs2203470	A	G	0.203	0.148	0.031	1.82e-06	0.017	0.017	0.308	23.648
PDE9A	ADHD	rs348943	T	C	0.466	0.111	0.025	6.92e-06	0.002	0.013	0.862	20.501
PDE9A	ADHD	rs4405742	G	A	0.79	-0.148	0.031	1.62e-06	0	0.016	0.996	24.158
PDE9A	ADHD	rs73192684	C	T	0.188	-0.143	0.032	8.71e-06	-0.007	0.021	0.731	20.734
PDE9A	ADHD	rs9646936	C	T	0.306	-0.135	0.027	5.89e-07	-0.019	0.015	0.197	25.618
PDE5A	ADHD	rs1395108	T	G	0.546	-0.222	0.044	6.2e-07	0.004	0.013	0.758	24.946
PDE5A	ADHD	rs1833844	A	C	0.134	0.298	0.066	7.91e-06	0.017	0.023	0.461	20.923
PDE5A	ADHD	rs2810743	T	C	0.642	0.208	0.045	3.79e-06	-0.001	0.014	0.945	20.266
PDE5A	ADHD	rs2987464	G	A	0.065	-0.421	0.091	4.08e-06	-0.026	0.026	0.313	21.737
PDE5A	ADHD	rs4834770	G	A	0.568	0.314	0.045	3.63e-12	-0.01	0.013	0.463	50.604
PDE5A	ADHD	rs544105	C	T	0.166	-0.267	0.056	2.21e-06	0.031	0.019	0.112	19.975
PDE5A	ADHD	rs6766558	A	G	0.551	0.198	0.044	8.03e-06	-0.001	0.014	0.92	19.746
PDE5A	ADHD	rs7619222	T	C	0.623	0.216	0.045	1.92e-06	-0.008	0.014	0.559	22.183
PDE1A	MDD	rs112840031	A	G	0.01	0.606	0.131	3.8e-06	-0.011	0.023	0.641	23.464
PDE1A	MDD	rs116874645	A	G	0.028	-0.358	0.08	6.92e-06	0.01	0.016	0.519	23.108
PDE1A	MDD	rs117233201	C	T	0.042	0.3	0.067	7.94e-06	-0.011	0.013	0.397	23.93
PDE1A	MDD	rs11939778	G	A	0.054	0.273	0.055	8.51e-07	-0.009	0.01	0.381	25.308
PDE1A	MDD	rs179622	A	G	0.034	0.316	0.069	4.79e-06	-0.009	0.012	0.468	21.683
PDE1A	MDD	rs1972498	A	G	0.732	0.156	0.029	4.79e-08	0.003	0.005	0.583	31.954
PDE1A	MDD	rs270030	T	C	0.606	-0.115	0.025	6.03e-06	-0.001	0.004	0.779	20.856
PDE1A	MDD	rs34204229	G	A	0.056	-0.253	0.055	3.72e-06	0.008	0.01	0.426	22.503
PDE1A	MDD	rs62341768	C	T	0.184	-0.168	0.032	1.32e-07	0.003	0.006	0.641	28.019
PDE1A	MDD	rs73367571	T	C	0.024	-0.359	0.081	9.12e-06	-0.009	0.015	0.542	19.99
PDE1A	MDD	rs7525547	C	T	0.253	-0.132	0.029	7.08e-06	-0.003	0.005	0.509	21.788
PDE1A	MDD	rs7579192	A	G	0.944	-0.238	0.054	8.91e-06	-0.017	0.009	0.06	19.829
PDE2A	MDD	rs117571011	T	C	0.024	0.392	0.089	9.77e-06	0	0.016	0.988	23.48
PDE2A	MDD	rs12521476	T	C	0.012	0.61	0.125	1.05e-06	0.01	0.023	0.674	30.205
PDE2A	MDD	rs12606846	T	G	0.088	-0.202	0.045	5.62e-06	-0.008	0.008	0.304	21.854
PDE2A	MDD	rs12893525	C	T	0.053	0.271	0.06	5.62e-06	0.008	0.011	0.459	24.276
PDE2A	MDD	rs147449487	C	T	0.009	0.633	0.141	6.92e-06	0.024	0.028	0.398	22.861
PDE2A	MDD	rs182007171	C	T	0.009	0.733	0.14	1.62e-07	-0.006	0.027	0.829	32.9
PDE2A	MDD	rs1876167	C	T	0.196	0.152	0.031	1.15e-06	0.007	0.005	0.188	24.28
PDE2A	MDD	rs188095443	G	A	0.056	0.262	0.059	7.94e-06	0.003	0.01	0.778	24.258
PDE2A	MDD	rs1911356	T	C	0.142	-0.163	0.035	3.63e-06	-0.004	0.006	0.492	21.553
PDE2A	MDD	rs2046797	C	T	0.083	-0.23	0.048	1.32e-06	0.005	0.009	0.548	26.61
PDE2A	MDD	rs28443770	A	G	0.031	-0.342	0.073	2.4e-06	-0.015	0.013	0.277	23.053
PDE2A	MDD	rs486575	G	A	0.476	0.115	0.025	5.75e-06	-0.001	0.004	0.802	21.869
PDE2A	MDD	rs6666777	T	C	0.19	-0.147	0.032	5.62e-06	-0.001	0.006	0.844	22.18
PDE2A	MDD	rs7124293	C	T	0.86	-0.162	0.036	8.13e-06	0.008	0.006	0.207	20.966
PDE2A	MDD	rs7156988	A	G	0.182	-0.152	0.031	1.41e-06	0.011	0.006	0.054	22.718
PDE2A	MDD	rs72719334	T	C	0.055	0.269	0.059	5.62e-06	0.003	0.011	0.776	24.855
PDE2A	MDD	rs7303033	A	G	0.089	0.205	0.044	3.47e-06	0.015	0.008	0.053	22.507
PDE2A	MDD	rs73160654	G	A	0.193	-0.142	0.032	7.76e-06	-0.011	0.006	0.054	20.811
PDE2A	MDD	rs73182729	A	G	0.03	-0.335	0.075	6.92e-06	-0.024	0.013	0.066	22.013
PDE2A	MDD	rs7364448	G	T	0.038	0.3	0.066	6.03e-06	0.017	0.012	0.133	22.139
PDE2A	MDD	rs73659108	A	G	0.136	0.177	0.036	1.17e-06	-0.004	0.007	0.561	24.348
PDE2A	MDD	rs74590275	T	C	0.008	-0.646	0.141	5.01e-06	-0.034	0.026	0.18	21.764
PDE2A	MDD	rs78070994	T	C	0.026	-0.352	0.078	5.89e-06	0.025	0.014	0.077	20.676
PDE2A	MDD	rs79593412	C	A	0.103	0.187	0.042	8.91e-06	0.003	0.007	0.649	21.539
PDE3A	MDD	rs111253585	A	G	0.087	-0.205	0.044	2.63e-06	0.008	0.008	0.299	22.183
PDE3A	MDD	rs11629293	A	G	0.383	0.132	0.026	3.31e-07	0	0.004	0.977	27.487
PDE3A	MDD	rs12749761	A	G	0.286	-0.124	0.027	6.46e-06	0.012	0.005	0.014	20.762
PDE3A	MDD	rs13096069	G	A	0.185	-0.153	0.032	1.45e-06	0.01	0.006	0.074	23.329
PDE3A	MDD	rs13253965	A	G	0.082	0.228	0.046	7.24e-07	0.01	0.008	0.207	26.093
PDE3A	MDD	rs138628442	T	C	0.019	0.424	0.094	6.03e-06	0	0.017	0.988	22.374
PDE3A	MDD	rs139919894	C	T	0.027	0.352	0.076	3.89e-06	-0.034	0.012	0.005	21.906
PDE3A	MDD	rs141963493	C	T	0.011	0.623	0.133	2.69e-06	-0.012	0.026	0.63	27.426
PDE3A	MDD	rs148845745	G	A	0.04	0.308	0.068	5.13e-06	-0.007	0.012	0.582	24.191
PDE3A	MDD	rs17577030	T	C	0.075	0.214	0.048	7.24e-06	0.009	0.008	0.266	21.241
PDE3A	MDD	rs2024858	G	A	0.778	0.132	0.03	8.91e-06	0.007	0.005	0.195	19.956
PDE3A	MDD	rs55863614	G	A	0.406	0.114	0.025	6.46e-06	-0.009	0.004	0.043	20.78
PDE3A	MDD	rs62181430	T	C	0.238	-0.145	0.03	1.58e-06	-0.004	0.005	0.42	25.516
PDE3A	MDD	rs72697770	A	G	0.397	0.114	0.025	7.08e-06	-0.01	0.004	0.019	20.685
PDE3A	MDD	rs74085992	T	G	0.081	-0.204	0.045	6.03e-06	0.005	0.008	0.574	20.751
PDE3A	MDD	rs76642289	A	G	0.025	-0.403	0.083	1.17e-06	0.021	0.015	0.172	26.064
PDE3A	MDD	rs7846325	T	C	0.244	0.133	0.029	4.07e-06	0.001	0.005	0.913	21.662
PDE3A	MDD	rs8068945	A	G	0.092	0.193	0.044	9.12e-06	-0.011	0.008	0.161	20.567
PDE3A	MDD	rs9644136	C	T	0.226	-0.138	0.03	3.72e-06	-0.006	0.005	0.259	21.954
PDE3A	MDD	rs967645	T	C	0.509	-0.11	0.025	6.46e-06	-0.002	0.004	0.654	20.22
PDE3A	MDD	rs9815704	G	T	0.028	-0.351	0.076	4.07e-06	0.01	0.014	0.467	22.247
PDE3A	MDD	rs9924890	A	C	0.17	-0.157	0.034	2.95e-06	0.004	0.006	0.516	23.181
PDE4D	MDD	rs114466949	T	C	0.01	-0.593	0.129	4.27e-06	-0.014	0.022	0.511	22
PDE4D	MDD	rs12002014	T	C	0.134	-0.18	0.038	2.04e-06	0.003	0.007	0.623	24.815
PDE4D	MDD	rs12901001	G	A	0.673	0.143	0.027	1.12e-07	-0.004	0.005	0.426	30.055
PDE4D	MDD	rs13000485	C	T	0.465	-0.111	0.025	9.33e-06	-0.008	0.004	0.081	20.459
PDE4D	MDD	rs146000329	A	G	0.016	0.456	0.102	7.08e-06	0.026	0.018	0.151	21.199
PDE4D	MDD	rs147718247	C	T	0.03	-0.343	0.077	7.59e-06	-0.001	0.014	0.971	22.469
PDE4D	MDD	rs2178720	T	C	0.267	0.14	0.029	1.05e-06	0.012	0.005	0.018	25.367
PDE4D	MDD	rs2555720	G	A	0.838	0.154	0.035	9.77e-06	-0.002	0.006	0.78	21.217
PDE4D	MDD	rs61000956	C	T	0.478	-0.123	0.026	1.45e-06	-0.003	0.005	0.551	25.179
PDE4D	MDD	rs61862231	T	C	0.036	-0.312	0.068	5.01e-06	-0.015	0.012	0.23	22.477
PDE4D	MDD	rs6802119	T	C	0.576	-0.12	0.025	2.14e-06	-0.004	0.005	0.355	23.211
PDE4D	MDD	rs78298585	T	C	0.077	0.227	0.048	1.95e-06	0.007	0.009	0.413	24.315
PDE4D	MDD	rs7975497	T	C	0.314	0.14	0.03	2.63e-06	0.008	0.005	0.091	27.934
PDE4D	MDD	rs948070	A	G	0.367	-0.129	0.026	4.68e-07	-0.011	0.005	0.017	25.872
PDE6D	MDD	rs1061170	T	C	0.613	-0.165	0.025	8.32e-11	0.007	0.004	0.094	43.08
PDE6D	MDD	rs11205510	G	A	0.039	-0.301	0.064	2.75e-06	0.002	0.01	0.838	22.547
PDE6D	MDD	rs11875777	G	A	0.123	0.189	0.038	8.32e-07	0.001	0.007	0.852	25.627
PDE6D	MDD	rs12615664	G	A	0.58	-0.118	0.025	1.91e-06	0.001	0.004	0.883	22.647
PDE6D	MDD	rs140382024	A	G	0.045	0.317	0.07	6.03e-06	-0.003	0.015	0.831	28.57
PDE6D	MDD	rs150013416	G	A	0.031	0.378	0.078	1.32e-06	0.031	0.015	0.035	28.223
PDE6D	MDD	rs1501399	G	A	0.851	0.169	0.035	1.62e-06	-0.012	0.006	0.044	23.966
PDE6D	MDD	rs34871230	A	G	0.087	-0.209	0.043	1.41e-06	0.009	0.008	0.249	23.081
PDE6D	MDD	rs4942450	A	G	0.78	-0.184	0.032	1.15e-08	0.001	0.005	0.888	38.906
PDE6D	MDD	rs581332	A	G	0.031	0.329	0.071	3.16e-06	-0.006	0.012	0.637	21.701
PDE6D	MDD	rs72661491	A	G	0.107	0.185	0.041	7.08e-06	0.004	0.007	0.627	21.653
PDE6D	MDD	rs74477495	A	G	0.041	-0.282	0.063	6.76e-06	0.019	0.012	0.102	20.925
PDE7A	MDD	rs10873224	T	C	0.454	0.111	0.025	6.61e-06	0.005	0.004	0.222	20.419
PDE7A	MDD	rs111958999	T	C	0.052	-0.254	0.055	4.68e-06	-0.002	0.01	0.808	20.906
PDE7A	MDD	rs11736066	T	C	0.059	0.231	0.052	8.91e-06	0.003	0.009	0.718	19.557
PDE7A	MDD	rs117997585	A	G	0.017	0.481	0.101	1.82e-06	0.017	0.019	0.358	25.866
PDE7A	MDD	rs1241961	A	C	0.892	-0.186	0.042	8.91e-06	0.007	0.007	0.375	22.105
PDE7A	MDD	rs13011199	C	T	0.677	-0.121	0.027	9.77e-06	-0.003	0.005	0.527	21.122
PDE7A	MDD	rs13132136	T	C	0.368	0.123	0.026	2.57e-06	-0.006	0.005	0.168	23.18
PDE7A	MDD	rs143365836	A	C	0.01	0.724	0.144	4.68e-07	-0.039	0.024	0.106	36.146
PDE7A	MDD	rs1487610	A	C	0.533	-0.115	0.025	4.57e-06	-0.001	0.004	0.831	21.708
PDE7A	MDD	rs1679250	C	A	0.46	0.113	0.025	6.76e-06	0.002	0.004	0.71	21.135
PDE7A	MDD	rs185843603	A	G	0.029	0.384	0.078	7.24e-07	-0.031	0.015	0.036	28.005
PDE7A	MDD	rs192524318	A	G	0.024	0.398	0.087	5.37e-06	0.023	0.015	0.135	24.612
PDE7A	MDD	rs2000596	C	T	0.813	0.145	0.033	8.91e-06	0.003	0.006	0.629	21.178
PDE7A	MDD	rs2237833	G	A	0.408	-0.118	0.025	3.31e-06	-0.004	0.004	0.38	22.265
PDE7A	MDD	rs62274970	A	G	0.112	-0.183	0.04	5.25e-06	0.005	0.007	0.47	22.085
PDE7A	MDD	rs62308204	T	C	0.016	0.47	0.097	1.29e-06	0.007	0.017	0.665	23.482
PDE7A	MDD	rs7259148	C	T	0.564	0.117	0.025	4.27e-06	0.003	0.004	0.444	22.32
PDE7A	MDD	rs734704	G	A	0.714	-0.126	0.027	4.27e-06	0.007	0.005	0.167	21.373
PDE7A	MDD	rs76905147	G	T	0.051	0.258	0.057	6.31e-06	-0.009	0.01	0.352	21.447
PDE9A	MDD	rs11081833	T	G	0.418	-0.122	0.025	1.15e-06	-0.006	0.004	0.206	23.9
PDE9A	MDD	rs11582287	G	A	0.317	-0.119	0.027	8.51e-06	-0.003	0.005	0.606	20.381
PDE9A	MDD	rs117141028	A	G	0.015	-0.537	0.102	1.26e-07	-0.036	0.02	0.072	29.21
PDE9A	MDD	rs117755401	A	C	0.01	0.562	0.126	8.32e-06	-0.005	0.024	0.843	20.851
PDE9A	MDD	rs12363556	T	C	0.021	0.446	0.092	1.12e-06	-0.004	0.016	0.793	26.555
PDE9A	MDD	rs12534276	A	G	0.268	0.133	0.029	3.47e-06	-0.001	0.005	0.783	22.966
PDE9A	MDD	rs1556179	G	A	0.317	0.13	0.028	3.72e-06	0.008	0.005	0.11	24.283
PDE9A	MDD	rs1720697	T	C	0.153	0.169	0.036	2.24e-06	-0.003	0.007	0.679	24.629
PDE9A	MDD	rs1813340	A	G	0.995	0.823	0.183	6.46e-06	-0.008	0.028	0.766	23.298
PDE9A	MDD	rs183379407	A	G	0.007	0.707	0.152	3.39e-06	0.068	0.025	0.007	23.296
PDE9A	MDD	rs1938964	A	G	0.535	0.119	0.025	1.95e-06	0	0.004	0.999	23.212
PDE9A	MDD	rs2083112	G	A	0.385	0.114	0.026	9.77e-06	-0.001	0.005	0.9	20.391
PDE9A	MDD	rs2125104	G	A	0.86	0.164	0.036	6.17e-06	-0.006	0.006	0.348	21.464
PDE9A	MDD	rs2203470	A	G	0.203	0.148	0.031	1.82e-06	-0.011	0.005	0.038	23.648
PDE9A	MDD	rs348943	T	C	0.466	0.111	0.025	6.92e-06	0.012	0.004	0.005	20.501
PDE9A	MDD	rs4405742	G	A	0.79	-0.148	0.031	1.62e-06	0.005	0.005	0.387	24.158
PDE9A	MDD	rs4721170	G	A	0.633	0.113	0.025	6.46e-06	-0.013	0.005	0.005	19.729
PDE9A	MDD	rs71473580	A	G	0.028	0.368	0.081	5.37e-06	-0.018	0.016	0.254	24.697
PDE9A	MDD	rs72684642	G	A	0.011	-0.602	0.129	3.02e-06	-0.027	0.024	0.248	25.915
PDE9A	MDD	rs72947288	T	C	0.065	0.262	0.053	7.24e-07	-0.013	0.01	0.206	27.641
PDE9A	MDD	rs73192684	C	T	0.188	-0.143	0.032	8.71e-06	-0.003	0.006	0.594	20.734
PDE9A	MDD	rs77916778	A	G	0.095	0.203	0.045	7.08e-06	0.005	0.008	0.548	23.459
PDE9A	MDD	rs9646936	C	T	0.306	-0.135	0.027	5.89e-07	0.005	0.005	0.265	25.618
PDE5A	MDD	rs1395108	T	G	0.546	-0.222	0.044	6.2e-07	0.004	0.004	0.361	24.946
PDE5A	MDD	rs2810743	T	C	0.642	0.208	0.045	3.79e-06	0.008	0.005	0.094	20.266
PDE5A	MDD	rs2987464	G	A	0.065	-0.421	0.091	4.08e-06	-0.016	0.009	0.067	21.737
PDE5A	MDD	rs4834770	G	A	0.568	0.314	0.045	3.63e-12	0.002	0.004	0.619	50.604
PDE5A	MDD	rs544105	C	T	0.166	-0.267	0.056	2.21e-06	0.009	0.006	0.101	19.975
PDE5A	MDD	rs7619222	T	C	0.623	0.216	0.045	1.92e-06	0	0.004	0.967	22.183
PDE1A	AD	rs112840031	A	G	0.01	0.606	0.131	3.8e-06	-0.009	0.014	0.516	0.516
PDE1A	AD	rs116874645	A	G	0.028	-0.358	0.08	6.92e-06	0.005	0.02	0.813	0.813
PDE1A	AD	rs117233201	C	T	0.042	0.3	0.067	7.94e-06	0.014	0.026	0.573	0.573
PDE1A	AD	rs11939778	G	A	0.054	0.273	0.055	8.51e-07	-0.007	0.005	0.17	0.17
PDE1A	AD	rs179622	A	G	0.034	0.316	0.069	4.79e-06	-0.002	0.006	0.732	0.732
PDE1A	AD	rs1972498	A	G	0.732	0.156	0.029	4.79e-08	0	0.002	0.999	0.999
PDE1A	AD	rs201802606	C	T	0.227	0.13	0.029	6.61e-06	-0.016	0.012	0.195	0.195
PDE1A	AD	rs270030	T	C	0.606	-0.115	0.025	6.03e-06	-0.002	0.002	0.448	0.448
PDE1A	AD	rs34077392	C	T	0.369	-0.118	0.026	3.98e-06	0	0.002	0.845	0.845
PDE1A	AD	rs34204229	G	A	0.056	-0.253	0.055	3.72e-06	-0.001	0.005	0.82	0.82
PDE1A	AD	rs62341768	C	T	0.184	-0.168	0.032	1.32e-07	0	0.003	0.972	0.972
PDE1A	AD	rs73367571	T	C	0.024	-0.359	0.081	9.12e-06	-0.001	0.006	0.861	0.861
PDE1A	AD	rs7525547	C	T	0.253	-0.132	0.029	7.08e-06	-0.01	0.006	0.093	0.093
PDE1A	AD	rs7579192	A	G	0.944	-0.238	0.054	8.91e-06	-0.003	0.004	0.572	0.572
PDE2A	AD	rs117571011	T	C	0.024	0.392	0.089	9.77e-06	0	0.009	0.982	0.982
PDE2A	AD	rs12521476	T	C	0.012	0.61	0.125	1.05e-06	0.005	0.01	0.665	0.665
PDE2A	AD	rs12606846	T	G	0.088	-0.202	0.045	5.62e-06	-0.007	0.004	0.065	0.065
PDE2A	AD	rs12893525	C	T	0.053	0.271	0.06	5.62e-06	0.005	0.005	0.351	0.351
PDE2A	AD	rs147449487	C	T	0.009	0.633	0.141	6.92e-06	0.016	0.014	0.271	0.271
PDE2A	AD	rs16834634	A	G	0.006	0.872	0.184	2.04e-06	-0.006	0.015	0.709	0.709
PDE2A	AD	rs182007171	C	T	0.009	0.733	0.14	1.62e-07	-0.173	0.078	0.027	0.027
PDE2A	AD	rs1876167	C	T	0.196	0.152	0.031	1.15e-06	0.002	0.003	0.48	0.48
PDE2A	AD	rs188095443	G	A	0.056	0.262	0.059	7.94e-06	0.001	0.025	0.959	0.959
PDE2A	AD	rs1911356	T	C	0.142	-0.163	0.035	3.63e-06	0.007	0.003	0.036	0.036
PDE2A	AD	rs2046797	C	T	0.083	-0.23	0.048	1.32e-06	0.005	0.004	0.274	0.274
PDE2A	AD	rs28443770	A	G	0.031	-0.342	0.073	2.4e-06	-0.006	0.007	0.359	0.359
PDE2A	AD	rs4279584	C	T	0.182	0.152	0.033	5.37e-06	0.005	0.015	0.762	0.762
PDE2A	AD	rs486575	G	A	0.476	0.115	0.025	5.75e-06	-0.003	0.002	0.183	0.183
PDE2A	AD	rs6666777	T	C	0.19	-0.147	0.032	5.62e-06	-0.002	0.003	0.421	0.421
PDE2A	AD	rs7124293	C	T	0.86	-0.162	0.036	8.13e-06	-0.018	0.017	0.275	0.275
PDE2A	AD	rs7156988	A	G	0.182	-0.152	0.031	1.41e-06	-0.004	0.007	0.579	0.579
PDE2A	AD	rs72719334	T	C	0.055	0.269	0.059	5.62e-06	0	0.006	0.954	0.954
PDE2A	AD	rs7303033	A	G	0.089	0.205	0.044	3.47e-06	0	0.004	0.968	0.968
PDE2A	AD	rs73160654	G	A	0.193	-0.142	0.032	7.76e-06	0.003	0.003	0.244	0.244
PDE2A	AD	rs73182729	A	G	0.03	-0.335	0.075	6.92e-06	0.004	0.006	0.505	0.505
PDE2A	AD	rs7364448	G	T	0.038	0.3	0.066	6.03e-06	0.003	0.006	0.661	0.661
PDE2A	AD	rs73659108	A	G	0.136	0.177	0.036	1.17e-06	0.001	0.003	0.733	0.733
PDE2A	AD	rs74590275	T	C	0.008	-0.646	0.141	5.01e-06	0.012	0.013	0.33	0.33
PDE2A	AD	rs75819521	C	T	0.154	0.158	0.035	6.31e-06	-0.003	0.003	0.425	0.425
PDE2A	AD	rs78070994	T	C	0.026	-0.352	0.078	5.89e-06	0.009	0.006	0.166	0.166
PDE2A	AD	rs79593412	C	A	0.103	0.187	0.042	8.91e-06	0.003	0.004	0.346	0.346
PDE3A	AD	rs111253585	A	G	0.087	-0.205	0.044	2.63e-06	-0.001	0.004	0.868	0.868
PDE3A	AD	rs11629293	A	G	0.383	0.132	0.026	3.31e-07	-0.001	0.002	0.565	0.565
PDE3A	AD	rs12749761	A	G	0.286	-0.124	0.027	6.46e-06	0	0.002	0.944	0.944
PDE3A	AD	rs13096069	G	A	0.185	-0.153	0.032	1.45e-06	-0.002	0.003	0.49	0.49
PDE3A	AD	rs13253965	A	G	0.082	0.228	0.046	7.24e-07	0	0.004	0.991	0.991
PDE3A	AD	rs138628442	T	C	0.019	0.424	0.094	6.03e-06	0.007	0.009	0.435	0.435
PDE3A	AD	rs139919894	C	T	0.027	0.352	0.076	3.89e-06	0.002	0.007	0.739	0.739
PDE3A	AD	rs148845745	G	A	0.04	0.308	0.068	5.13e-06	0.006	0.006	0.389	0.389
PDE3A	AD	rs17577030	T	C	0.075	0.214	0.048	7.24e-06	0.041	0.02	0.04	0.04
PDE3A	AD	rs2024858	G	A	0.778	0.132	0.03	8.91e-06	-0.002	0.003	0.458	0.458
PDE3A	AD	rs4517302	T	G	0.163	-0.153	0.033	4.37e-06	0.003	0.003	0.28	0.28
PDE3A	AD	rs55863614	G	A	0.406	0.114	0.025	6.46e-06	-0.001	0.002	0.531	0.531
PDE3A	AD	rs62181430	T	C	0.238	-0.145	0.03	1.58e-06	0.002	0.003	0.409	0.409
PDE3A	AD	rs72697770	A	G	0.397	0.114	0.025	7.08e-06	0.002	0.002	0.283	0.283
PDE3A	AD	rs74085992	T	G	0.081	-0.204	0.045	6.03e-06	0.001	0.004	0.834	0.834
PDE3A	AD	rs75703082	A	G	0.057	0.24	0.054	9.12e-06	0.004	0.006	0.485	0.485
PDE3A	AD	rs76642289	A	G	0.025	-0.403	0.083	1.17e-06	0.001	0.01	0.939	0.939
PDE3A	AD	rs7846325	T	C	0.244	0.133	0.029	4.07e-06	-0.002	0.003	0.442	0.442
PDE3A	AD	rs8068945	A	G	0.092	0.193	0.044	9.12e-06	-0.001	0.004	0.686	0.686
PDE3A	AD	rs9375436	T	C	0.059	-0.282	0.061	4.47e-06	0.007	0.03	0.805	0.805
PDE3A	AD	rs9644136	C	T	0.226	-0.138	0.03	3.72e-06	-0.004	0.002	0.078	0.078
PDE3A	AD	rs967645	T	C	0.509	-0.11	0.025	6.46e-06	-0.002	0.002	0.386	0.386
PDE3A	AD	rs9815704	G	T	0.028	-0.351	0.076	4.07e-06	-0.004	0.007	0.521	0.521
PDE3A	AD	rs9924890	A	C	0.17	-0.157	0.034	2.95e-06	-0.002	0.003	0.55	0.55
PDE4D	AD	rs11103779	G	A	0.35	0.135	0.029	2.82e-06	-0.002	0.011	0.891	0.891
PDE4D	AD	rs114466949	T	C	0.01	-0.593	0.129	4.27e-06	-0.01	0.012	0.404	0.404
PDE4D	AD	rs12002014	T	C	0.134	-0.18	0.038	2.04e-06	-0.003	0.008	0.677	0.677
PDE4D	AD	rs12198771	C	T	0.105	0.191	0.043	7.94e-06	-0.023	0.021	0.26	0.26
PDE4D	AD	rs12901001	G	A	0.673	0.143	0.027	1.12e-07	0	0.002	0.83	0.83
PDE4D	AD	rs13000485	C	T	0.465	-0.111	0.025	9.33e-06	-0.001	0.002	0.555	0.555
PDE4D	AD	rs13300111	T	C	0.138	0.194	0.042	2.95e-06	-0.002	0.008	0.797	0.797
PDE4D	AD	rs146000329	A	G	0.016	0.456	0.102	7.08e-06	0.005	0.009	0.561	0.561
PDE4D	AD	rs147718247	C	T	0.03	-0.343	0.077	7.59e-06	0.005	0.008	0.568	0.568
PDE4D	AD	rs2178720	T	C	0.267	0.14	0.029	1.05e-06	-0.003	0.002	0.194	0.194
PDE4D	AD	rs2555720	G	A	0.838	0.154	0.035	9.77e-06	0.002	0.003	0.532	0.532
PDE4D	AD	rs61000956	C	T	0.478	-0.123	0.026	1.45e-06	-0.004	0.005	0.498	0.498
PDE4D	AD	rs61862231	T	C	0.036	-0.312	0.068	5.01e-06	0.006	0.005	0.188	0.188
PDE4D	AD	rs6802119	T	C	0.576	-0.12	0.025	2.14e-06	0	0.002	0.875	0.875
PDE4D	AD	rs7744001	A	G	0.331	0.215	0.026	2.75e-16	-0.002	0.002	0.342	0.342
PDE4D	AD	rs78298585	T	C	0.077	0.227	0.048	1.95e-06	-0.002	0.005	0.62	0.62
PDE4D	AD	rs79541327	C	T	0.031	0.357	0.076	2.45e-06	0.001	0.007	0.836	0.836
PDE4D	AD	rs7975497	T	C	0.314	0.14	0.03	2.63e-06	-0.002	0.002	0.377	0.377
PDE4D	AD	rs948070	A	G	0.367	-0.129	0.026	4.68e-07	-0.003	0.002	0.132	0.132
PDE5A	AD	rs1395108	T	G	0.546	-0.222	0.044	6.2e-07	0	0.002	0.876	0.876
PDE5A	AD	rs1833844	A	C	0.134	0.298	0.066	7.91e-06	0.003	0.003	0.37	0.37
PDE5A	AD	rs2810743	T	C	0.642	0.208	0.045	3.79e-06	0.002	0.002	0.484	0.484
PDE5A	AD	rs2987464	G	A	0.065	-0.421	0.091	4.08e-06	-0.003	0.004	0.507	0.507
PDE5A	AD	rs4834770	G	A	0.568	0.314	0.045	3.63e-12	-0.001	0.002	0.507	0.507
PDE5A	AD	rs544105	C	T	0.166	-0.267	0.056	2.21e-06	0.003	0.003	0.356	0.356
PDE5A	AD	rs6766558	A	G	0.551	0.198	0.044	8.03e-06	0.002	0.005	0.722	0.722
PDE5A	AD	rs7619222	T	C	0.623	0.216	0.045	1.92e-06	0.001	0.002	0.561	0.561
PDE6D	AD	rs1061170	T	C	0.613	-0.165	0.025	8.32e-11	0.001	0.002	0.784	0.784
PDE6D	AD	rs11205510	G	A	0.039	-0.301	0.064	2.75e-06	0.004	0.005	0.397	0.397
PDE6D	AD	rs11258078	A	G	0.402	-0.121	0.026	5.13e-06	0	0.005	0.991	0.991
PDE6D	AD	rs11875777	G	A	0.123	0.189	0.038	8.32e-07	-0.004	0.003	0.248	0.248
PDE6D	AD	rs12615664	G	A	0.58	-0.118	0.025	1.91e-06	-0.004	0.002	0.05	0.05
PDE6D	AD	rs140382024	A	G	0.045	0.317	0.07	6.03e-06	-0.022	0.032	0.48	0.48
PDE6D	AD	rs150013416	G	A	0.031	0.378	0.078	1.32e-06	0.012	0.008	0.114	0.114
PDE6D	AD	rs1501399	G	A	0.851	0.169	0.035	1.62e-06	0.005	0.003	0.109	0.109
PDE6D	AD	rs33097	T	G	0.053	-0.272	0.058	2.29e-06	-0.008	0.005	0.121	0.121
PDE6D	AD	rs34871230	A	G	0.087	-0.209	0.043	1.41e-06	0.006	0.004	0.136	0.136
PDE6D	AD	rs4942450	A	G	0.78	-0.184	0.032	1.15e-08	-0.008	0.007	0.239	0.239
PDE6D	AD	rs581332	A	G	0.031	0.329	0.071	3.16e-06	-0.004	0.006	0.532	0.532
PDE6D	AD	rs72661491	A	G	0.107	0.185	0.041	7.08e-06	0.003	0.004	0.404	0.404
PDE6D	AD	rs74477495	A	G	0.041	-0.282	0.063	6.76e-06	0.005	0.006	0.456	0.456
PDE7A	AD	rs10873224	T	C	0.454	0.111	0.025	6.61e-06	0.001	0.002	0.683	0.683
PDE7A	AD	rs111665086	C	T	0.052	-0.255	0.055	4.17e-06	-0.003	0.006	0.595	0.595
PDE7A	AD	rs111958999	T	C	0.052	-0.254	0.055	4.68e-06	-0.009	0.005	0.061	0.061
PDE7A	AD	rs11736066	T	C	0.059	0.231	0.052	8.91e-06	-0.001	0.004	0.767	0.767
PDE7A	AD	rs117997585	A	G	0.017	0.481	0.101	1.82e-06	-0.008	0.011	0.455	0.455
PDE7A	AD	rs1241961	A	C	0.892	-0.186	0.042	8.91e-06	0.02	0.019	0.308	0.308
PDE7A	AD	rs13011199	C	T	0.677	-0.121	0.027	9.77e-06	-0.003	0.006	0.61	0.61
PDE7A	AD	rs13132136	T	C	0.368	0.123	0.026	2.57e-06	0.001	0.002	0.74	0.74
PDE7A	AD	rs143365836	A	C	0.01	0.724	0.144	4.68e-07	0.002	0.056	0.977	0.977
PDE7A	AD	rs1487610	A	C	0.533	-0.115	0.025	4.57e-06	-0.002	0.002	0.485	0.485
PDE7A	AD	rs1679250	C	A	0.46	0.113	0.025	6.76e-06	-0.002	0.002	0.419	0.419
PDE7A	AD	rs185843603	A	G	0.029	0.384	0.078	7.24e-07	0.035	0.044	0.428	0.428
PDE7A	AD	rs192524318	A	G	0.024	0.398	0.087	5.37e-06	0	0.008	0.964	0.964
PDE7A	AD	rs2000596	C	T	0.813	0.145	0.033	8.91e-06	0.001	0.007	0.837	0.837
PDE7A	AD	rs2237833	G	A	0.408	-0.118	0.025	3.31e-06	0	0.002	0.944	0.944
PDE7A	AD	rs62134413	G	A	0.37	0.121	0.026	3.8e-06	0.008	0.011	0.468	0.468
PDE7A	AD	rs62274970	A	G	0.112	-0.183	0.04	5.25e-06	0.007	0.004	0.043	0.043
PDE7A	AD	rs62308204	T	C	0.016	0.47	0.097	1.29e-06	0.006	0.007	0.358	0.358
PDE7A	AD	rs62411528	T	C	0.042	0.283	0.064	9.55e-06	0.016	0.028	0.573	0.573
PDE7A	AD	rs7259148	C	T	0.564	0.117	0.025	4.27e-06	0.004	0.002	0.101	0.101
PDE7A	AD	rs734704	G	A	0.714	-0.126	0.027	4.27e-06	0.002	0.002	0.293	0.293
PDE7A	AD	rs76905147	G	T	0.051	0.258	0.057	6.31e-06	0.004	0.005	0.472	0.472
PDE9A	AD	rs1053924	C	T	0.686	0.119	0.026	7.08e-06	-0.001	0.002	0.626	0.626
PDE9A	AD	rs11081833	T	G	0.418	-0.122	0.025	1.15e-06	0.001	0.002	0.772	0.772
PDE9A	AD	rs11582287	G	A	0.317	-0.119	0.027	8.51e-06	0.002	0.006	0.667	0.667
PDE9A	AD	rs117141028	A	G	0.015	-0.537	0.102	1.26e-07	0.005	0.012	0.651	0.651
PDE9A	AD	rs117755401	A	C	0.01	0.562	0.126	8.32e-06	0.005	0.013	0.725	0.725
PDE9A	AD	rs11835877	A	G	0.465	-0.129	0.026	9.55e-07	0.001	0.005	0.901	0.901
PDE9A	AD	rs12363556	T	C	0.021	0.446	0.092	1.12e-06	-0.007	0.007	0.319	0.319
PDE9A	AD	rs12534276	A	G	0.268	0.133	0.029	3.47e-06	-0.002	0.002	0.425	0.425
PDE9A	AD	rs1556179	G	A	0.317	0.13	0.028	3.72e-06	-0.004	0.006	0.532	0.532
PDE9A	AD	rs1720697	T	C	0.153	0.169	0.036	2.24e-06	0.002	0.007	0.829	0.829
PDE9A	AD	rs1813340	A	G	0.995	0.823	0.183	6.46e-06	-0.008	0.009	0.398	0.398
PDE9A	AD	rs183379407	A	G	0.007	0.707	0.152	3.39e-06	0.02	0.014	0.157	0.157
PDE9A	AD	rs1938964	A	G	0.535	0.119	0.025	1.95e-06	0.001	0.002	0.631	0.631
PDE9A	AD	rs2083112	G	A	0.385	0.114	0.026	9.77e-06	-0.004	0.002	0.104	0.104
PDE9A	AD	rs2125104	G	A	0.86	0.164	0.036	6.17e-06	-0.004	0.003	0.243	0.243
PDE9A	AD	rs2203470	A	G	0.203	0.148	0.031	1.82e-06	-0.003	0.003	0.192	0.192
PDE9A	AD	rs348943	T	C	0.466	0.111	0.025	6.92e-06	0.001	0.002	0.712	0.712
PDE9A	AD	rs4405742	G	A	0.79	-0.148	0.031	1.62e-06	-0.003	0.003	0.333	0.333
PDE9A	AD	rs4721170	G	A	0.633	0.113	0.025	6.46e-06	-0.002	0.002	0.485	0.485
PDE9A	AD	rs72684642	G	A	0.011	-0.602	0.129	3.02e-06	0.009	0.011	0.393	0.393
PDE9A	AD	rs72947288	T	C	0.065	0.262	0.053	7.24e-07	0.005	0.005	0.313	0.313
PDE9A	AD	rs73192684	C	T	0.188	-0.143	0.032	8.71e-06	-0.003	0.003	0.242	0.242
PDE9A	AD	rs77916778	A	G	0.095	0.203	0.045	7.08e-06	-0.002	0.004	0.632	0.632
PDE9A	AD	rs9646936	C	T	0.306	-0.135	0.027	5.89e-07	-0.001	0.002	0.813	0.813
PDE1A	BD	rs112840031	A	G	0.01	0.606	0.131	3.8e-06	-0.008	0.067	0.908	23.464
PDE1A	BD	rs116874645	A	G	0.028	-0.358	0.08	6.92e-06	0.001	0.046	0.986	23.108
PDE1A	BD	rs117233201	C	T	0.042	0.3	0.067	7.94e-06	0.007	0.048	0.883	23.93
PDE1A	BD	rs11939778	G	A	0.054	0.273	0.055	8.51e-07	0.013	0.03	0.661	25.308
PDE1A	BD	rs179622	A	G	0.034	0.316	0.069	4.79e-06	-0.021	0.035	0.537	21.683
PDE1A	BD	rs1972498	A	G	0.732	0.156	0.029	4.79e-08	-0.04	0.016	0.012	31.954
PDE1A	BD	rs270030	T	C	0.606	-0.115	0.025	6.03e-06	0.013	0.014	0.362	20.856
PDE1A	BD	rs34077392	C	T	0.369	-0.118	0.026	3.98e-06	-0.02	0.019	0.297	21.572
PDE1A	BD	rs34204229	G	A	0.056	-0.253	0.055	3.72e-06	0.017	0.03	0.574	22.503
PDE1A	BD	rs62341768	C	T	0.184	-0.168	0.032	1.32e-07	-0.023	0.018	0.202	28.019
PDE1A	BD	rs73367571	T	C	0.024	-0.359	0.081	9.12e-06	0.007	0.046	0.881	19.99
PDE1A	BD	rs7525547	C	T	0.253	-0.132	0.029	7.08e-06	-0.01	0.016	0.516	21.788
PDE1A	BD	rs7579192	A	G	0.944	-0.238	0.054	8.91e-06	0.003	0.029	0.924	19.829
PDE1A	BD	rs77265252	A	G	0.022	0.454	0.097	2.88e-06	0.072	0.073	0.327	29.629
PDE2A	BD	rs117571011	T	C	0.024	0.392	0.089	9.77e-06	0.081	0.061	0.185	23.48
PDE2A	BD	rs12521476	T	C	0.012	0.61	0.125	1.05e-06	-0.074	0.076	0.328	30.205
PDE2A	BD	rs12606846	T	G	0.088	-0.202	0.045	5.62e-06	0.005	0.025	0.84	21.854
PDE2A	BD	rs12893525	C	T	0.053	0.271	0.06	5.62e-06	0.047	0.035	0.181	24.276
PDE2A	BD	rs147449487	C	T	0.009	0.633	0.141	6.92e-06	-0.056	0.095	0.552	22.861
PDE2A	BD	rs16834634	A	G	0.006	0.872	0.184	2.04e-06	0.086	0.128	0.502	29.408
PDE2A	BD	rs182007171	C	T	0.009	0.733	0.14	1.62e-07	-0.02	0.075	0.795	32.9
PDE2A	BD	rs1876167	C	T	0.196	0.152	0.031	1.15e-06	-0.016	0.017	0.336	24.28
PDE2A	BD	rs188095443	G	A	0.056	0.262	0.059	7.94e-06	-0.023	0.035	0.51	24.258
PDE2A	BD	rs1911356	T	C	0.142	-0.163	0.035	3.63e-06	-0.032	0.022	0.147	21.553
PDE2A	BD	rs2046797	C	T	0.083	-0.23	0.048	1.32e-06	-0.007	0.03	0.801	26.61
PDE2A	BD	rs28443770	A	G	0.031	-0.342	0.073	2.4e-06	-0.063	0.044	0.153	23.053
PDE2A	BD	rs4279584	C	T	0.182	0.152	0.033	5.37e-06	-0.014	0.024	0.561	22.719
PDE2A	BD	rs486575	G	A	0.476	0.115	0.025	5.75e-06	0	0.014	0.992	21.869
PDE2A	BD	rs6666777	T	C	0.19	-0.147	0.032	5.62e-06	-0.023	0.017	0.192	22.18
PDE2A	BD	rs7124293	C	T	0.86	-0.162	0.036	8.13e-06	0.024	0.019	0.203	20.966
PDE2A	BD	rs7156988	A	G	0.182	-0.152	0.031	1.41e-06	0.009	0.018	0.61	22.718
PDE2A	BD	rs72719334	T	C	0.055	0.269	0.059	5.62e-06	0.062	0.048	0.192	24.855
PDE2A	BD	rs7303033	A	G	0.089	0.205	0.044	3.47e-06	0.013	0.023	0.564	22.507
PDE2A	BD	rs73160654	G	A	0.193	-0.142	0.032	7.76e-06	0.001	0.018	0.943	20.811
PDE2A	BD	rs73182729	A	G	0.03	-0.335	0.075	6.92e-06	-0.061	0.042	0.145	22.013
PDE2A	BD	rs7364448	G	T	0.038	0.3	0.066	6.03e-06	-0.024	0.036	0.497	22.139
PDE2A	BD	rs73659108	A	G	0.136	0.177	0.036	1.17e-06	0.002	0.02	0.908	24.348
PDE2A	BD	rs74590275	T	C	0.008	-0.646	0.141	5.01e-06	0.03	0.076	0.695	21.764
PDE2A	BD	rs75819521	C	T	0.154	0.158	0.035	6.31e-06	0.032	0.02	0.12	21.735
PDE2A	BD	rs78070994	T	C	0.026	-0.352	0.078	5.89e-06	0.054	0.045	0.221	20.676
PDE2A	BD	rs79593412	C	A	0.103	0.187	0.042	8.91e-06	-0.032	0.023	0.165	21.539
PDE3A	BD	rs111253585	A	G	0.087	-0.205	0.044	2.63e-06	-0.02	0.028	0.475	22.183
PDE3A	BD	rs11629293	A	G	0.383	0.132	0.026	3.31e-07	0.003	0.014	0.81	27.487
PDE3A	BD	rs12749761	A	G	0.286	-0.124	0.027	6.46e-06	0.018	0.017	0.275	20.762
PDE3A	BD	rs13096069	G	A	0.185	-0.153	0.032	1.45e-06	-0.003	0.017	0.874	23.329
PDE3A	BD	rs13253965	A	G	0.082	0.228	0.046	7.24e-07	0.001	0.025	0.961	26.093
PDE3A	BD	rs138628442	T	C	0.019	0.424	0.094	6.03e-06	0.019	0.058	0.737	22.374
PDE3A	BD	rs139919894	C	T	0.027	0.352	0.076	3.89e-06	-0.043	0.042	0.302	21.906
PDE3A	BD	rs141963493	C	T	0.011	0.623	0.133	2.69e-06	-0.18	0.097	0.064	27.426
PDE3A	BD	rs148845745	G	A	0.04	0.308	0.068	5.13e-06	-0.014	0.044	0.755	24.191
PDE3A	BD	rs17577030	T	C	0.075	0.214	0.048	7.24e-06	-0.013	0.026	0.604	21.241
PDE3A	BD	rs2024858	G	A	0.778	0.132	0.03	8.91e-06	0.003	0.016	0.853	19.956
PDE3A	BD	rs4517302	T	G	0.163	-0.153	0.033	4.37e-06	-0.007	0.018	0.7	21.242
PDE3A	BD	rs55863614	G	A	0.406	0.114	0.025	6.46e-06	0.019	0.014	0.179	20.78
PDE3A	BD	rs62037311	G	A	0.088	0.211	0.047	7.24e-06	-0.011	0.021	0.608	23.912
PDE3A	BD	rs62181430	T	C	0.238	-0.145	0.03	1.58e-06	0.017	0.017	0.302	25.516
PDE3A	BD	rs72697770	A	G	0.397	0.114	0.025	7.08e-06	0.009	0.014	0.528	20.685
PDE3A	BD	rs74085992	T	G	0.081	-0.204	0.045	6.03e-06	-0.015	0.025	0.552	20.751
PDE3A	BD	rs75703082	A	G	0.057	0.24	0.054	9.12e-06	0.112	0.047	0.016	20.429
PDE3A	BD	rs76642289	A	G	0.025	-0.403	0.083	1.17e-06	0.079	0.051	0.12	26.064
PDE3A	BD	rs7846325	T	C	0.244	0.133	0.029	4.07e-06	-0.008	0.017	0.65	21.662
PDE3A	BD	rs8068945	A	G	0.092	0.193	0.044	9.12e-06	0.004	0.023	0.862	20.567
PDE3A	BD	rs9644136	C	T	0.226	-0.138	0.03	3.72e-06	-0.013	0.016	0.412	21.954
PDE3A	BD	rs967645	T	C	0.509	-0.11	0.025	6.46e-06	-0.024	0.013	0.079	20.22
PDE3A	BD	rs9815704	G	T	0.028	-0.351	0.076	4.07e-06	-0.01	0.07	0.884	22.247
PDE3A	BD	rs9924890	A	C	0.17	-0.157	0.034	2.95e-06	0.042	0.019	0.024	23.181
PDE4D	BD	rs11103779	G	A	0.35	0.135	0.029	2.82e-06	0.002	0.018	0.911	27.437
PDE4D	BD	rs114466949	T	C	0.01	-0.593	0.129	4.27e-06	-0.083	0.072	0.25	22
PDE4D	BD	rs12002014	T	C	0.134	-0.18	0.038	2.04e-06	-0.02	0.022	0.378	24.815
PDE4D	BD	rs12198771	C	T	0.105	0.191	0.043	7.94e-06	0.005	0.033	0.872	22.798
PDE4D	BD	rs12901001	G	A	0.673	0.143	0.027	1.12e-07	-0.004	0.014	0.793	30.055
PDE4D	BD	rs13000485	C	T	0.465	-0.111	0.025	9.33e-06	-0.019	0.014	0.174	20.459
PDE4D	BD	rs13163320	C	A	0.194	0.156	0.035	9.55e-06	0.032	0.02	0.105	25.391
PDE4D	BD	rs13300111	T	C	0.138	0.194	0.042	2.95e-06	0.005	0.024	0.82	29.89
PDE4D	BD	rs146000329	A	G	0.016	0.456	0.102	7.08e-06	0.156	0.069	0.023	21.199
PDE4D	BD	rs147718247	C	T	0.03	-0.343	0.077	7.59e-06	0.046	0.054	0.397	22.469
PDE4D	BD	rs2178720	T	C	0.267	0.14	0.029	1.05e-06	0.02	0.015	0.181	25.367
PDE4D	BD	rs2555720	G	A	0.838	0.154	0.035	9.77e-06	-0.011	0.018	0.546	21.217
PDE4D	BD	rs61000956	C	T	0.478	-0.123	0.026	1.45e-06	0.022	0.016	0.174	25.179
PDE4D	BD	rs61862231	T	C	0.036	-0.312	0.068	5.01e-06	-0.071	0.037	0.053	22.477
PDE4D	BD	rs6802119	T	C	0.576	-0.12	0.025	2.14e-06	0.021	0.016	0.175	23.211
PDE4D	BD	rs78298585	T	C	0.077	0.227	0.048	1.95e-06	0.008	0.034	0.81	24.315
PDE4D	BD	rs79541327	C	T	0.031	0.357	0.076	2.45e-06	-0.003	0.052	0.954	25.678
PDE4D	BD	rs7975497	T	C	0.314	0.14	0.03	2.63e-06	-0.003	0.015	0.869	27.934
PDE4D	BD	rs948070	A	G	0.367	-0.129	0.026	4.68e-07	-0.024	0.014	0.091	25.872
PDE6D	BD	rs1061170	T	C	0.613	-0.165	0.025	8.32e-11	-0.016	0.014	0.254	43.08
PDE6D	BD	rs11205510	G	A	0.039	-0.301	0.064	2.75e-06	-0.017	0.032	0.591	22.547
PDE6D	BD	rs11258078	A	G	0.402	-0.121	0.026	5.13e-06	-0.015	0.015	0.312	23.196
PDE6D	BD	rs11875777	G	A	0.123	0.189	0.038	8.32e-07	0.023	0.022	0.287	25.627
PDE6D	BD	rs12615664	G	A	0.58	-0.118	0.025	1.91e-06	-0.001	0.014	0.942	22.647
PDE6D	BD	rs140382024	A	G	0.045	0.317	0.07	6.03e-06	-0.002	0.052	0.969	28.57
PDE6D	BD	rs150013416	G	A	0.031	0.378	0.078	1.32e-06	0.101	0.06	0.093	28.223
PDE6D	BD	rs1501399	G	A	0.851	0.169	0.035	1.62e-06	0.026	0.019	0.17	23.966
PDE6D	BD	rs33097	T	G	0.053	-0.272	0.058	2.29e-06	-0.035	0.031	0.259	24.704
PDE6D	BD	rs34871230	A	G	0.087	-0.209	0.043	1.41e-06	0.064	0.027	0.017	23.081
PDE6D	BD	rs4942450	A	G	0.78	-0.184	0.032	1.15e-08	0.002	0.018	0.924	38.906
PDE6D	BD	rs581332	A	G	0.031	0.329	0.071	3.16e-06	-0.055	0.038	0.148	21.701
PDE6D	BD	rs72661491	A	G	0.107	0.185	0.041	7.08e-06	-0.007	0.022	0.746	21.653
PDE6D	BD	rs74477495	A	G	0.041	-0.282	0.063	6.76e-06	-0.008	0.039	0.831	20.925
PDE7A	BD	rs10873224	T	C	0.454	0.111	0.025	6.61e-06	-0.012	0.013	0.355	20.419
PDE7A	BD	rs111665086	C	T	0.052	-0.255	0.055	4.17e-06	-0.04	0.045	0.367	21.342
PDE7A	BD	rs111958999	T	C	0.052	-0.254	0.055	4.68e-06	0.02	0.032	0.543	20.906
PDE7A	BD	rs11736066	T	C	0.059	0.231	0.052	8.91e-06	0.023	0.029	0.418	19.557
PDE7A	BD	rs117997585	A	G	0.017	0.481	0.101	1.82e-06	0.021	0.065	0.745	25.866
PDE7A	BD	rs1241961	A	C	0.892	-0.186	0.042	8.91e-06	0.049	0.024	0.045	22.105
PDE7A	BD	rs13011199	C	T	0.677	-0.121	0.027	9.77e-06	-0.003	0.014	0.822	21.122
PDE7A	BD	rs13132136	T	C	0.368	0.123	0.026	2.57e-06	0.009	0.015	0.527	23.18
PDE7A	BD	rs143365836	A	C	0.01	0.724	0.144	4.68e-07	-0.027	0.085	0.752	36.146
PDE7A	BD	rs1487610	A	C	0.533	-0.115	0.025	4.57e-06	0.003	0.014	0.832	21.708
PDE7A	BD	rs1679250	C	A	0.46	0.113	0.025	6.76e-06	0.003	0.014	0.833	21.135
PDE7A	BD	rs185843603	A	G	0.029	0.384	0.078	7.24e-07	0.015	0.055	0.778	28.005
PDE7A	BD	rs192524318	A	G	0.024	0.398	0.087	5.37e-06	0.029	0.052	0.579	24.612
PDE7A	BD	rs2000596	C	T	0.813	0.145	0.033	8.91e-06	0.002	0.019	0.924	21.178
PDE7A	BD	rs2237833	G	A	0.408	-0.118	0.025	3.31e-06	-0.029	0.014	0.03	22.265
PDE7A	BD	rs62274970	A	G	0.112	-0.183	0.04	5.25e-06	-0.014	0.024	0.568	22.085
PDE7A	BD	rs62308204	T	C	0.016	0.47	0.097	1.29e-06	-0.048	0.05	0.343	23.482
PDE7A	BD	rs7259148	C	T	0.564	0.117	0.025	4.27e-06	0.007	0.016	0.674	22.32
PDE7A	BD	rs734704	G	A	0.714	-0.126	0.027	4.27e-06	-0.003	0.015	0.846	21.373
PDE7A	BD	rs76905147	G	T	0.051	0.258	0.057	6.31e-06	0.063	0.032	0.054	21.447
PDE9A	BD	rs11081833	T	G	0.418	-0.122	0.025	1.15e-06	-0.033	0.014	0.016	23.9
PDE9A	BD	rs11582287	G	A	0.317	-0.119	0.027	8.51e-06	0.01	0.016	0.518	20.381
PDE9A	BD	rs117141028	A	G	0.015	-0.537	0.102	1.26e-07	-0.001	0.094	0.994	29.21
PDE9A	BD	rs117755401	A	C	0.01	0.562	0.126	8.32e-06	-0.013	0.074	0.864	20.851
PDE9A	BD	rs12363556	T	C	0.021	0.446	0.092	1.12e-06	0.074	0.05	0.144	26.555
PDE9A	BD	rs12534276	A	G	0.268	0.133	0.029	3.47e-06	0.006	0.016	0.724	22.966
PDE9A	BD	rs1556179	G	A	0.317	0.13	0.028	3.72e-06	0.018	0.016	0.25	24.283
PDE9A	BD	rs1720697	T	C	0.153	0.169	0.036	2.24e-06	0.035	0.026	0.18	24.629
PDE9A	BD	rs1813340	A	G	0.995	0.823	0.183	6.46e-06	0.006	0.065	0.929	23.298
PDE9A	BD	rs183379407	A	G	0.007	0.707	0.152	3.39e-06	-0.016	0.073	0.826	23.296
PDE9A	BD	rs1938964	A	G	0.535	0.119	0.025	1.95e-06	-0.011	0.013	0.39	23.212
PDE9A	BD	rs2083112	G	A	0.385	0.114	0.026	9.77e-06	0.015	0.015	0.313	20.391
PDE9A	BD	rs2125104	G	A	0.86	0.164	0.036	6.17e-06	0.003	0.02	0.899	21.464
PDE9A	BD	rs2203470	A	G	0.203	0.148	0.031	1.82e-06	-0.008	0.017	0.621	23.648
PDE9A	BD	rs348943	T	C	0.466	0.111	0.025	6.92e-06	-0.007	0.013	0.595	20.501
PDE9A	BD	rs4405742	G	A	0.79	-0.148	0.031	1.62e-06	0.017	0.016	0.302	24.158
PDE9A	BD	rs4721170	G	A	0.633	0.113	0.025	6.46e-06	-0.015	0.014	0.29	19.729
PDE9A	BD	rs71473580	A	G	0.028	0.368	0.081	5.37e-06	-0.009	0.07	0.893	24.697
PDE9A	BD	rs72684642	G	A	0.011	-0.602	0.129	3.02e-06	-0.118	0.105	0.259	25.915
PDE9A	BD	rs72947288	T	C	0.065	0.262	0.053	7.24e-07	-0.011	0.033	0.735	27.641
PDE9A	BD	rs73192684	C	T	0.188	-0.143	0.032	8.71e-06	-0.008	0.02	0.684	20.734
PDE9A	BD	rs77916778	A	G	0.095	0.203	0.045	7.08e-06	0.039	0.027	0.15	23.459
PDE9A	BD	rs9646936	C	T	0.306	-0.135	0.027	5.89e-07	-0.006	0.015	0.666	25.618
PDE5A	BD	rs1395108	T	G	0.546	-0.222	0.044	6.2e-07	0.007	0.014	0.612	24.946
PDE5A	BD	rs1833844	A	C	0.134	0.298	0.066	7.91e-06	0.016	0.021	0.464	20.923
PDE5A	BD	rs2810743	T	C	0.642	0.208	0.045	3.79e-06	0.011	0.014	0.455	20.266
PDE5A	BD	rs2987464	G	A	0.065	-0.421	0.091	4.08e-06	-0.004	0.027	0.896	21.737
PDE5A	BD	rs4834770	G	A	0.568	0.314	0.045	3.63e-12	0	0.014	0.986	50.604
PDE5A	BD	rs544105	C	T	0.166	-0.267	0.056	2.21e-06	0	0.019	0.991	19.975
PDE5A	BD	rs6766558	A	G	0.551	0.198	0.044	8.03e-06	-0.003	0.014	0.816	19.746
PDE5A	BD	rs7619222	T	C	0.623	0.216	0.045	1.92e-06	0.009	0.014	0.499	22.183
PDE1A	AN	rs116874645	A	G	0.028	-0.358	0.08	6.92e-06	0.023	0.105	0.83	23.108
PDE1A	AN	rs117233201	C	T	0.042	0.3	0.067	7.94e-06	0.136	0.094	0.145	23.93
PDE1A	AN	rs11939778	G	A	0.054	0.273	0.055	8.51e-07	0.069	0.066	0.291	25.308
PDE1A	AN	rs179622	A	G	0.034	0.316	0.069	4.79e-06	-0.155	0.082	0.058	21.683
PDE1A	AN	rs1972498	A	G	0.732	0.156	0.029	4.79e-08	-0.078	0.034	0.022	31.954
PDE1A	AN	rs201802606	C	T	0.227	0.13	0.029	6.61e-06	-0.039	0.035	0.264	19.67
PDE1A	AN	rs270030	T	C	0.606	-0.115	0.025	6.03e-06	0.012	0.03	0.69	20.856
PDE1A	AN	rs34204229	G	A	0.056	-0.253	0.055	3.72e-06	-0.012	0.068	0.863	22.503
PDE1A	AN	rs62341768	C	T	0.184	-0.168	0.032	1.32e-07	-0.033	0.039	0.388	28.019
PDE1A	AN	rs73367571	T	C	0.024	-0.359	0.081	9.12e-06	0.081	0.098	0.409	19.99
PDE1A	AN	rs7525547	C	T	0.253	-0.132	0.029	7.08e-06	0.04	0.033	0.227	21.788
PDE1A	AN	rs7579192	A	G	0.944	-0.238	0.054	8.91e-06	0.004	0.064	0.95	19.829
PDE1A	AN	rs77265252	A	G	0.022	0.454	0.097	2.88e-06	0.102	0.145	0.482	29.629
PDE2A	AN	rs117571011	T	C	0.024	0.392	0.089	9.77e-06	0.017	0.137	0.902	23.48
PDE2A	AN	rs12521476	T	C	0.012	0.61	0.125	1.05e-06	-0.377	0.151	0.013	30.205
PDE2A	AN	rs12606846	T	G	0.088	-0.202	0.045	5.62e-06	-0.032	0.053	0.545	21.854
PDE2A	AN	rs12893525	C	T	0.053	0.271	0.06	5.62e-06	0.098	0.072	0.175	24.276
PDE2A	AN	rs182007171	C	T	0.009	0.733	0.14	1.62e-07	-0.047	0.185	0.8	32.9
PDE2A	AN	rs1876167	C	T	0.196	0.152	0.031	1.15e-06	0.054	0.037	0.139	24.28
PDE2A	AN	rs188095443	G	A	0.056	0.262	0.059	7.94e-06	0.014	0.069	0.836	24.258
PDE2A	AN	rs1911356	T	C	0.142	-0.163	0.035	3.63e-06	-0.012	0.042	0.776	21.553
PDE2A	AN	rs2046797	C	T	0.083	-0.23	0.048	1.32e-06	0.035	0.061	0.564	26.61
PDE2A	AN	rs28443770	A	G	0.031	-0.342	0.073	2.4e-06	-0.063	0.1	0.531	23.053
PDE2A	AN	rs4279584	C	T	0.182	0.152	0.033	5.37e-06	-0.081	0.047	0.085	22.719
PDE2A	AN	rs486575	G	A	0.476	0.115	0.025	5.75e-06	-0.001	0.03	0.965	21.869
PDE2A	AN	rs4882571	T	C	0.128	0.169	0.037	6.46e-06	-0.051	0.053	0.334	21.166
PDE2A	AN	rs6666777	T	C	0.19	-0.147	0.032	5.62e-06	0.018	0.038	0.647	22.18
PDE2A	AN	rs7124293	C	T	0.86	-0.162	0.036	8.13e-06	-0.017	0.046	0.715	20.966
PDE2A	AN	rs7156988	A	G	0.182	-0.152	0.031	1.41e-06	0.045	0.038	0.233	22.718
PDE2A	AN	rs72719334	T	C	0.055	0.269	0.059	5.62e-06	0.07	0.08	0.38	24.855
PDE2A	AN	rs7303033	A	G	0.089	0.205	0.044	3.47e-06	0.065	0.051	0.201	22.507
PDE2A	AN	rs73160654	G	A	0.193	-0.142	0.032	7.76e-06	0.017	0.037	0.655	20.811
PDE2A	AN	rs73182729	A	G	0.03	-0.335	0.075	6.92e-06	0.102	0.093	0.272	22.013
PDE2A	AN	rs7364448	G	T	0.038	0.3	0.066	6.03e-06	-0.089	0.076	0.244	22.139
PDE2A	AN	rs73659108	A	G	0.136	0.177	0.036	1.17e-06	0.004	0.042	0.933	24.348
PDE2A	AN	rs75819521	C	T	0.154	0.158	0.035	6.31e-06	0.052	0.043	0.231	21.735
PDE2A	AN	rs78070994	T	C	0.026	-0.352	0.078	5.89e-06	0.017	0.095	0.859	20.676
PDE2A	AN	rs79593412	C	A	0.103	0.187	0.042	8.91e-06	-0.027	0.05	0.585	21.539
PDE3A	AN	rs111253585	A	G	0.087	-0.205	0.044	2.63e-06	0.024	0.059	0.677	22.183
PDE3A	AN	rs11629293	A	G	0.383	0.132	0.026	3.31e-07	0.03	0.03	0.318	27.487
PDE3A	AN	rs12749761	A	G	0.286	-0.124	0.027	6.46e-06	0.001	0.033	0.982	20.762
PDE3A	AN	rs13096069	G	A	0.185	-0.153	0.032	1.45e-06	-0.024	0.038	0.53	23.329
PDE3A	AN	rs13253965	A	G	0.082	0.228	0.046	7.24e-07	-0.057	0.055	0.304	26.093
PDE3A	AN	rs138628442	T	C	0.019	0.424	0.094	6.03e-06	-0.128	0.131	0.328	22.374
PDE3A	AN	rs139919894	C	T	0.027	0.352	0.076	3.89e-06	0.056	0.086	0.514	21.906
PDE3A	AN	rs148845745	G	A	0.04	0.308	0.068	5.13e-06	-0.053	0.091	0.556	24.191
PDE3A	AN	rs17577030	T	C	0.075	0.214	0.048	7.24e-06	0.026	0.057	0.652	21.241
PDE3A	AN	rs2024858	G	A	0.778	0.132	0.03	8.91e-06	0.058	0.036	0.11	19.956
PDE3A	AN	rs4517302	T	G	0.163	-0.153	0.033	4.37e-06	0.001	0.038	0.982	21.242
PDE3A	AN	rs55863614	G	A	0.406	0.114	0.025	6.46e-06	0.047	0.03	0.119	20.78
PDE3A	AN	rs62037311	G	A	0.088	0.211	0.047	7.24e-06	-0.087	0.062	0.16	23.912
PDE3A	AN	rs62181430	T	C	0.238	-0.145	0.03	1.58e-06	-0.01	0.036	0.778	25.516
PDE3A	AN	rs72697770	A	G	0.397	0.114	0.025	7.08e-06	-0.036	0.03	0.234	20.685
PDE3A	AN	rs74085992	T	G	0.081	-0.204	0.045	6.03e-06	-0.002	0.054	0.97	20.751
PDE3A	AN	rs76642289	A	G	0.025	-0.403	0.083	1.17e-06	0.102	0.124	0.41	26.064
PDE3A	AN	rs7846325	T	C	0.244	0.133	0.029	4.07e-06	-0.089	0.037	0.015	21.662
PDE3A	AN	rs8068945	A	G	0.092	0.193	0.044	9.12e-06	-0.092	0.05	0.068	20.567
PDE3A	AN	rs9375436	T	C	0.059	-0.282	0.061	4.47e-06	0.189	0.093	0.042	29.55
PDE3A	AN	rs9644136	C	T	0.226	-0.138	0.03	3.72e-06	-0.009	0.034	0.783	21.954
PDE3A	AN	rs967645	T	C	0.509	-0.11	0.025	6.46e-06	0.017	0.029	0.566	20.22
PDE3A	AN	rs9924890	A	C	0.17	-0.157	0.034	2.95e-06	0.008	0.041	0.844	23.181
PDE4D	AN	rs11103779	G	A	0.35	0.135	0.029	2.82e-06	-0.004	0.038	0.92	27.437
PDE4D	AN	rs114466949	T	C	0.01	-0.593	0.129	4.27e-06	-0.145	0.174	0.406	22
PDE4D	AN	rs12002014	T	C	0.134	-0.18	0.038	2.04e-06	-0.022	0.048	0.643	24.815
PDE4D	AN	rs12198771	C	T	0.105	0.191	0.043	7.94e-06	0.05	0.06	0.406	22.798
PDE4D	AN	rs12901001	G	A	0.673	0.143	0.027	1.12e-07	0.072	0.031	0.021	30.055
PDE4D	AN	rs13000485	C	T	0.465	-0.111	0.025	9.33e-06	-0.017	0.031	0.573	20.459
PDE4D	AN	rs13163320	C	A	0.194	0.156	0.035	9.55e-06	-0.02	0.038	0.602	25.391
PDE4D	AN	rs13300111	T	C	0.138	0.194	0.042	2.95e-06	-0.048	0.049	0.323	29.89
PDE4D	AN	rs146000329	A	G	0.016	0.456	0.102	7.08e-06	-0.068	0.129	0.599	21.199
PDE4D	AN	rs147718247	C	T	0.03	-0.343	0.077	7.59e-06	-0.167	0.124	0.177	22.469
PDE4D	AN	rs2178720	T	C	0.267	0.14	0.029	1.05e-06	-0.054	0.034	0.108	25.367
PDE4D	AN	rs2555720	G	A	0.838	0.154	0.035	9.77e-06	-0.006	0.04	0.884	21.217
PDE4D	AN	rs61000956	C	T	0.478	-0.123	0.026	1.45e-06	0.017	0.03	0.563	25.179
PDE4D	AN	rs61862231	T	C	0.036	-0.312	0.068	5.01e-06	0.083	0.074	0.265	22.477
PDE4D	AN	rs6802119	T	C	0.576	-0.12	0.025	2.14e-06	0.02	0.034	0.557	23.211
PDE4D	AN	rs7744001	A	G	0.331	0.215	0.026	2.75e-16	-0.008	0.032	0.809	69.008
PDE4D	AN	rs78298585	T	C	0.077	0.227	0.048	1.95e-06	0.109	0.07	0.119	24.315
PDE4D	AN	rs79541327	C	T	0.031	0.357	0.076	2.45e-06	0.085	0.094	0.368	25.678
PDE4D	AN	rs7975497	T	C	0.314	0.14	0.03	2.63e-06	-0.058	0.033	0.074	27.934
PDE4D	AN	rs948070	A	G	0.367	-0.129	0.026	4.68e-07	0.048	0.03	0.11	25.872
PDE6D	AN	rs1061170	T	C	0.613	-0.165	0.025	8.32e-11	-0.016	0.03	0.589	43.08
PDE6D	AN	rs11205510	G	A	0.039	-0.301	0.064	2.75e-06	0.046	0.067	0.489	22.547
PDE6D	AN	rs11258078	A	G	0.402	-0.121	0.026	5.13e-06	0.012	0.032	0.715	23.196
PDE6D	AN	rs11875777	G	A	0.123	0.189	0.038	8.32e-07	0.01	0.049	0.845	25.627
PDE6D	AN	rs12615664	G	A	0.58	-0.118	0.025	1.91e-06	-0.021	0.03	0.475	22.647
PDE6D	AN	rs140382024	A	G	0.045	0.317	0.07	6.03e-06	-0.05	0.094	0.595	28.57
PDE6D	AN	rs150013416	G	A	0.031	0.378	0.078	1.32e-06	-0.027	0.121	0.824	28.223
PDE6D	AN	rs1501399	G	A	0.851	0.169	0.035	1.62e-06	-0.02	0.041	0.623	23.966
PDE6D	AN	rs33097	T	G	0.053	-0.272	0.058	2.29e-06	0.064	0.067	0.336	24.704
PDE6D	AN	rs34871230	A	G	0.087	-0.209	0.043	1.41e-06	0.018	0.059	0.757	23.081
PDE6D	AN	rs4631478	T	C	0.177	-0.235	0.034	4.27e-12	-0.001	0.04	0.973	53.956
PDE6D	AN	rs4942450	A	G	0.78	-0.184	0.032	1.15e-08	0.006	0.039	0.871	38.906
PDE6D	AN	rs581332	A	G	0.031	0.329	0.071	3.16e-06	-0.08	0.081	0.324	21.701
PDE6D	AN	rs72661491	A	G	0.107	0.185	0.041	7.08e-06	-0.01	0.048	0.835	21.653
PDE6D	AN	rs74477495	A	G	0.041	-0.282	0.063	6.76e-06	0.05	0.08	0.532	20.925
PDE7A	AN	rs10873224	T	C	0.454	0.111	0.025	6.61e-06	0.002	0.029	0.943	20.419
PDE7A	AN	rs111665086	C	T	0.052	-0.255	0.055	4.17e-06	-0.019	0.086	0.822	21.342
PDE7A	AN	rs111958999	T	C	0.052	-0.254	0.055	4.68e-06	0.039	0.066	0.555	20.906
PDE7A	AN	rs11736066	T	C	0.059	0.231	0.052	8.91e-06	0.056	0.063	0.374	19.557
PDE7A	AN	rs117997585	A	G	0.017	0.481	0.101	1.82e-06	-0.03	0.164	0.855	25.866
PDE7A	AN	rs1241961	A	C	0.892	-0.186	0.042	8.91e-06	-0.011	0.054	0.837	22.105
PDE7A	AN	rs13011199	C	T	0.677	-0.121	0.027	9.77e-06	-0.023	0.032	0.475	21.122
PDE7A	AN	rs13132136	T	C	0.368	0.123	0.026	2.57e-06	-0.017	0.032	0.582	23.18
PDE7A	AN	rs143365836	A	C	0.01	0.724	0.144	4.68e-07	0.142	0.157	0.365	36.146
PDE7A	AN	rs1487610	A	C	0.533	-0.115	0.025	4.57e-06	0.012	0.03	0.685	21.708
PDE7A	AN	rs1679250	C	A	0.46	0.113	0.025	6.76e-06	-0.039	0.029	0.182	21.135
PDE7A	AN	rs185843603	A	G	0.029	0.384	0.078	7.24e-07	0.038	0.113	0.738	28.005
PDE7A	AN	rs192524318	A	G	0.024	0.398	0.087	5.37e-06	-0.106	0.116	0.363	24.612
PDE7A	AN	rs2000596	C	T	0.813	0.145	0.033	8.91e-06	-0.01	0.04	0.805	21.178
PDE7A	AN	rs2237833	G	A	0.408	-0.118	0.025	3.31e-06	-0.022	0.03	0.465	22.265
PDE7A	AN	rs62134413	G	A	0.37	0.121	0.026	3.8e-06	0.029	0.031	0.34	22.784
PDE7A	AN	rs62274970	A	G	0.112	-0.183	0.04	5.25e-06	0.005	0.05	0.921	22.085
PDE7A	AN	rs62308204	T	C	0.016	0.47	0.097	1.29e-06	-0.019	0.106	0.858	23.482
PDE7A	AN	rs62411528	T	C	0.042	0.283	0.064	9.55e-06	0.123	0.076	0.105	21.398
PDE7A	AN	rs7259148	C	T	0.564	0.117	0.025	4.27e-06	-0.006	0.029	0.839	22.32
PDE7A	AN	rs734704	G	A	0.714	-0.126	0.027	4.27e-06	0.04	0.033	0.221	21.373
PDE7A	AN	rs76905147	G	T	0.051	0.258	0.057	6.31e-06	0.02	0.073	0.782	21.447
PDE9A	AN	rs1053924	C	T	0.686	0.119	0.026	7.08e-06	0.003	0.032	0.914	20.066
PDE9A	AN	rs11081833	T	G	0.418	-0.122	0.025	1.15e-06	0.001	0.03	0.96	23.9
PDE9A	AN	rs11582287	G	A	0.317	-0.119	0.027	8.51e-06	0.034	0.033	0.297	20.381
PDE9A	AN	rs117141028	A	G	0.015	-0.537	0.102	1.26e-07	-0.16	0.182	0.379	29.21
PDE9A	AN	rs117755401	A	C	0.01	0.562	0.126	8.32e-06	0.16	0.153	0.296	20.851
PDE9A	AN	rs11835877	A	G	0.465	-0.129	0.026	9.55e-07	0.005	0.033	0.876	27.331
PDE9A	AN	rs12363556	T	C	0.021	0.446	0.092	1.12e-06	-0.001	0.116	0.995	26.555
PDE9A	AN	rs12534276	A	G	0.268	0.133	0.029	3.47e-06	-0.019	0.034	0.585	22.966
PDE9A	AN	rs1556179	G	A	0.317	0.13	0.028	3.72e-06	0.018	0.032	0.572	24.283
PDE9A	AN	rs1720697	T	C	0.153	0.169	0.036	2.24e-06	0.112	0.049	0.023	24.629
PDE9A	AN	rs1813340	A	G	0.995	0.823	0.183	6.46e-06	0.26	0.174	0.135	23.298
PDE9A	AN	rs1938964	A	G	0.535	0.119	0.025	1.95e-06	-0.009	0.029	0.752	23.212
PDE9A	AN	rs2083112	G	A	0.385	0.114	0.026	9.77e-06	0.012	0.031	0.701	20.391
PDE9A	AN	rs2125104	G	A	0.86	0.164	0.036	6.17e-06	0.073	0.048	0.128	21.464
PDE9A	AN	rs2203470	A	G	0.203	0.148	0.031	1.82e-06	-0.035	0.036	0.322	23.648
PDE9A	AN	rs348943	T	C	0.466	0.111	0.025	6.92e-06	0.04	0.029	0.176	20.501
PDE9A	AN	rs4405742	G	A	0.79	-0.148	0.031	1.62e-06	0.032	0.035	0.358	24.158
PDE9A	AN	rs4721170	G	A	0.633	0.113	0.025	6.46e-06	0.065	0.031	0.035	19.729
PDE9A	AN	rs71473580	A	G	0.028	0.368	0.081	5.37e-06	0.157	0.109	0.147	24.697
PDE9A	AN	rs72684642	G	A	0.011	-0.602	0.129	3.02e-06	0.022	0.158	0.89	25.915
PDE9A	AN	rs72947288	T	C	0.065	0.262	0.053	7.24e-07	0.062	0.066	0.349	27.641
PDE9A	AN	rs73192684	C	T	0.188	-0.143	0.032	8.71e-06	0.022	0.042	0.596	20.734
PDE9A	AN	rs77916778	A	G	0.095	0.203	0.045	7.08e-06	0.017	0.06	0.779	23.459
PDE9A	AN	rs9646936	C	T	0.306	-0.135	0.027	5.89e-07	0.057	0.032	0.076	25.618
PDE5A	AN	rs1395108	T	G	0.546	-0.222	0.044	6.2e-07	0.021	0.029	0.475	24.946
PDE5A	AN	rs1833844	A	C	0.134	0.298	0.066	7.91e-06	0.062	0.045	0.169	20.923
PDE5A	AN	rs2810743	T	C	0.642	0.208	0.045	3.79e-06	0.003	0.031	0.917	20.266
PDE5A	AN	rs2987464	G	A	0.065	-0.421	0.091	4.08e-06	-0.032	0.062	0.608	21.737
PDE5A	AN	rs4834770	G	A	0.568	0.314	0.045	3.63e-12	0.021	0.03	0.484	50.604
PDE5A	AN	rs544105	C	T	0.166	-0.267	0.056	2.21e-06	0.049	0.039	0.204	19.975
PDE5A	AN	rs6766558	A	G	0.551	0.198	0.044	8.03e-06	0.041	0.03	0.165	19.746
PDE5A	AN	rs7619222	T	C	0.623	0.216	0.045	1.92e-06	-0.033	0.03	0.274	22.183
PDE1A	TS	rs112840031	A	G	0.01	0.606	0.131	3.8e-06	0.067	0.124	0.586	23.464
PDE1A	TS	rs116874645	A	G	0.028	-0.358	0.08	6.92e-06	-0.146	0.098	0.137	23.108
PDE1A	TS	rs117233201	C	T	0.042	0.3	0.067	7.94e-06	0.111	0.077	0.148	23.93
PDE1A	TS	rs11939778	G	A	0.054	0.273	0.055	8.51e-07	0.026	0.058	0.655	25.308
PDE1A	TS	rs179622	A	G	0.034	0.316	0.069	4.79e-06	-0.065	0.073	0.37	21.683
PDE1A	TS	rs1972498	A	G	0.732	0.156	0.029	4.79e-08	-0.015	0.031	0.625	31.954
PDE1A	TS	rs270030	T	C	0.606	-0.115	0.025	6.03e-06	0.015	0.027	0.572	20.856
PDE1A	TS	rs34204229	G	A	0.056	-0.253	0.055	3.72e-06	0.058	0.06	0.337	22.503
PDE1A	TS	rs62341768	C	T	0.184	-0.168	0.032	1.32e-07	0.07	0.035	0.045	28.019
PDE1A	TS	rs73367571	T	C	0.024	-0.359	0.081	9.12e-06	0.122	0.078	0.117	19.99
PDE1A	TS	rs7525547	C	T	0.253	-0.132	0.029	7.08e-06	0.001	0.03	0.981	21.788
PDE1A	TS	rs7579192	A	G	0.944	-0.238	0.054	8.91e-06	-0.043	0.056	0.435	19.829
PDE2A	TS	rs117571011	T	C	0.024	0.392	0.089	9.77e-06	-0.04	0.115	0.73	23.48
PDE2A	TS	rs12521476	T	C	0.012	0.61	0.125	1.05e-06	-0.174	0.13	0.178	30.205
PDE2A	TS	rs12606846	T	G	0.088	-0.202	0.045	5.62e-06	0.09	0.048	0.057	21.854
PDE2A	TS	rs12893525	C	T	0.053	0.271	0.06	5.62e-06	0.043	0.061	0.486	24.276
PDE2A	TS	rs182007171	C	T	0.009	0.733	0.14	1.62e-07	-0.248	0.179	0.166	32.9
PDE2A	TS	rs1876167	C	T	0.196	0.152	0.031	1.15e-06	-0.059	0.033	0.07	24.28
PDE2A	TS	rs188095443	G	A	0.056	0.262	0.059	7.94e-06	-0.049	0.069	0.479	24.258
PDE2A	TS	rs1911356	T	C	0.142	-0.163	0.035	3.63e-06	-0.038	0.044	0.387	21.553
PDE2A	TS	rs2046797	C	T	0.083	-0.23	0.048	1.32e-06	-0.008	0.055	0.889	26.61
PDE2A	TS	rs28443770	A	G	0.031	-0.342	0.073	2.4e-06	0.148	0.083	0.072	23.053
PDE2A	TS	rs4279584	C	T	0.182	0.152	0.033	5.37e-06	-0.032	0.044	0.472	22.719
PDE2A	TS	rs486575	G	A	0.476	0.115	0.025	5.75e-06	0.008	0.026	0.771	21.869
PDE2A	TS	rs6666777	T	C	0.19	-0.147	0.032	5.62e-06	0.028	0.034	0.399	22.18
PDE2A	TS	rs7124293	C	T	0.86	-0.162	0.036	8.13e-06	-0.014	0.041	0.73	20.966
PDE2A	TS	rs7156988	A	G	0.182	-0.152	0.031	1.41e-06	-0.001	0.034	0.972	22.718
PDE2A	TS	rs72719334	T	C	0.055	0.269	0.059	5.62e-06	-0.017	0.072	0.81	24.855
PDE2A	TS	rs7303033	A	G	0.089	0.205	0.044	3.47e-06	0.004	0.046	0.939	22.507
PDE2A	TS	rs73160654	G	A	0.193	-0.142	0.032	7.76e-06	0.017	0.037	0.644	20.811
PDE2A	TS	rs73182729	A	G	0.03	-0.335	0.075	6.92e-06	0.048	0.074	0.514	22.013
PDE2A	TS	rs7364448	G	T	0.038	0.3	0.066	6.03e-06	0.061	0.064	0.344	22.139
PDE2A	TS	rs73659108	A	G	0.136	0.177	0.036	1.17e-06	-0.043	0.038	0.263	24.348
PDE2A	TS	rs75819521	C	T	0.154	0.158	0.035	6.31e-06	0.004	0.039	0.922	21.735
PDE2A	TS	rs78070994	T	C	0.026	-0.352	0.078	5.89e-06	0.016	0.077	0.837	20.676
PDE2A	TS	rs79593412	C	A	0.103	0.187	0.042	8.91e-06	-0.035	0.045	0.428	21.539
PDE3A	TS	rs111253585	A	G	0.087	-0.205	0.044	2.63e-06	-0.079	0.055	0.149	22.183
PDE3A	TS	rs11629293	A	G	0.383	0.132	0.026	3.31e-07	0.021	0.026	0.414	27.487
PDE3A	TS	rs12749761	A	G	0.286	-0.124	0.027	6.46e-06	0.026	0.05	0.595	20.762
PDE3A	TS	rs13096069	G	A	0.185	-0.153	0.032	1.45e-06	-0.031	0.034	0.349	23.329
PDE3A	TS	rs13253965	A	G	0.082	0.228	0.046	7.24e-07	0.006	0.053	0.916	26.093
PDE3A	TS	rs138628442	T	C	0.019	0.424	0.094	6.03e-06	-0.122	0.112	0.278	22.374
PDE3A	TS	rs139919894	C	T	0.027	0.352	0.076	3.89e-06	0.02	0.08	0.806	21.906
PDE3A	TS	rs148845745	G	A	0.04	0.308	0.068	5.13e-06	0.088	0.1	0.382	24.191
PDE3A	TS	rs17577030	T	C	0.075	0.214	0.048	7.24e-06	-0.068	0.055	0.211	21.241
PDE3A	TS	rs2024858	G	A	0.778	0.132	0.03	8.91e-06	0.004	0.032	0.907	19.956
PDE3A	TS	rs4517302	T	G	0.163	-0.153	0.033	4.37e-06	0.001	0.033	0.972	21.242
PDE3A	TS	rs55863614	G	A	0.406	0.114	0.025	6.46e-06	0.025	0.027	0.352	20.78
PDE3A	TS	rs62181430	T	C	0.238	-0.145	0.03	1.58e-06	-0.052	0.035	0.139	25.516
PDE3A	TS	rs72697770	A	G	0.397	0.114	0.025	7.08e-06	-0.047	0.027	0.079	20.685
PDE3A	TS	rs74085992	T	G	0.081	-0.204	0.045	6.03e-06	0.026	0.047	0.579	20.751
PDE3A	TS	rs76642289	A	G	0.025	-0.403	0.083	1.17e-06	-0.028	0.111	0.801	26.064
PDE3A	TS	rs7846325	T	C	0.244	0.133	0.029	4.07e-06	0.038	0.032	0.237	21.662
PDE3A	TS	rs8068945	A	G	0.092	0.193	0.044	9.12e-06	0.005	0.045	0.913	20.567
PDE3A	TS	rs9644136	C	T	0.226	-0.138	0.03	3.72e-06	-0.037	0.03	0.223	21.954
PDE3A	TS	rs967645	T	C	0.509	-0.11	0.025	6.46e-06	-0.069	0.026	0.008	20.22
PDE3A	TS	rs9924890	A	C	0.17	-0.157	0.034	2.95e-06	-0.03	0.036	0.412	23.181
PDE4D	TS	rs114466949	T	C	0.01	-0.593	0.129	4.27e-06	0.045	0.139	0.744	22
PDE4D	TS	rs12002014	T	C	0.134	-0.18	0.038	2.04e-06	-0.008	0.043	0.86	24.815
PDE4D	TS	rs12198771	C	T	0.105	0.191	0.043	7.94e-06	0.007	0.058	0.9	22.798
PDE4D	TS	rs12901001	G	A	0.673	0.143	0.027	1.12e-07	-0.017	0.027	0.54	30.055
PDE4D	TS	rs13000485	C	T	0.465	-0.111	0.025	9.33e-06	-0.02	0.027	0.457	20.459
PDE4D	TS	rs13163320	C	A	0.194	0.156	0.035	9.55e-06	0.079	0.038	0.036	25.391
PDE4D	TS	rs13300111	T	C	0.138	0.194	0.042	2.95e-06	-0.045	0.082	0.579	29.89
PDE4D	TS	rs146000329	A	G	0.016	0.456	0.102	7.08e-06	-0.243	0.131	0.064	21.199
PDE4D	TS	rs147718247	C	T	0.03	-0.343	0.077	7.59e-06	0.062	0.104	0.551	22.469
PDE4D	TS	rs2178720	T	C	0.267	0.14	0.029	1.05e-06	-0.015	0.03	0.619	25.367
PDE4D	TS	rs2555720	G	A	0.838	0.154	0.035	9.77e-06	-0.038	0.035	0.284	21.217
PDE4D	TS	rs61000956	C	T	0.478	-0.123	0.026	1.45e-06	0.006	0.035	0.863	25.179
PDE4D	TS	rs61862231	T	C	0.036	-0.312	0.068	5.01e-06	0.027	0.068	0.693	22.477
PDE4D	TS	rs78298585	T	C	0.077	0.227	0.048	1.95e-06	-0.025	0.068	0.709	24.315
PDE4D	TS	rs79541327	C	T	0.031	0.357	0.076	2.45e-06	-0.02	0.102	0.841	25.678
PDE4D	TS	rs7975497	T	C	0.314	0.14	0.03	2.63e-06	0.015	0.029	0.595	27.934
PDE4D	TS	rs948070	A	G	0.367	-0.129	0.026	4.68e-07	-0.003	0.027	0.913	25.872
PDE6D	TS	rs1061170	T	C	0.613	-0.165	0.025	8.32e-11	0.031	0.027	0.249	43.08
PDE6D	TS	rs11205510	G	A	0.039	-0.301	0.064	2.75e-06	0.022	0.06	0.714	22.547
PDE6D	TS	rs11258078	A	G	0.402	-0.121	0.026	5.13e-06	0.039	0.049	0.428	23.196
PDE6D	TS	rs11875777	G	A	0.123	0.189	0.038	8.32e-07	-0.02	0.043	0.643	25.627
PDE6D	TS	rs12615664	G	A	0.58	-0.118	0.025	1.91e-06	-0.04	0.026	0.125	22.647
PDE6D	TS	rs140382024	A	G	0.045	0.317	0.07	6.03e-06	0.213	0.085	0.012	28.57
PDE6D	TS	rs150013416	G	A	0.031	0.378	0.078	1.32e-06	-0.092	0.103	0.375	28.223
PDE6D	TS	rs1501399	G	A	0.851	0.169	0.035	1.62e-06	-0.051	0.036	0.159	23.966
PDE6D	TS	rs33097	T	G	0.053	-0.272	0.058	2.29e-06	0.069	0.058	0.23	24.704
PDE6D	TS	rs34871230	A	G	0.087	-0.209	0.043	1.41e-06	0.006	0.056	0.919	23.081
PDE6D	TS	rs4942450	A	G	0.78	-0.184	0.032	1.15e-08	-0.009	0.034	0.798	38.906
PDE6D	TS	rs581332	A	G	0.031	0.329	0.071	3.16e-06	0.054	0.063	0.393	21.701
PDE6D	TS	rs72661491	A	G	0.107	0.185	0.041	7.08e-06	0.018	0.045	0.684	21.653
PDE6D	TS	rs74477495	A	G	0.041	-0.282	0.063	6.76e-06	0.037	0.075	0.615	20.925
PDE7A	TS	rs10873224	T	C	0.454	0.111	0.025	6.61e-06	-0.011	0.026	0.679	20.419
PDE7A	TS	rs111665086	C	T	0.052	-0.255	0.055	4.17e-06	-0.009	0.094	0.922	21.342
PDE7A	TS	rs111958999	T	C	0.052	-0.254	0.055	4.68e-06	0.104	0.058	0.071	20.906
PDE7A	TS	rs11736066	T	C	0.059	0.231	0.052	8.91e-06	0.019	0.06	0.747	19.557
PDE7A	TS	rs117997585	A	G	0.017	0.481	0.101	1.82e-06	-0.086	0.126	0.499	25.866
PDE7A	TS	rs1241961	A	C	0.892	-0.186	0.042	8.91e-06	0.062	0.049	0.206	22.105
PDE7A	TS	rs13011199	C	T	0.677	-0.121	0.027	9.77e-06	0.018	0.028	0.516	21.122
PDE7A	TS	rs13132136	T	C	0.368	0.123	0.026	2.57e-06	0.049	0.028	0.084	23.18
PDE7A	TS	rs143365836	A	C	0.01	0.724	0.144	4.68e-07	-0.174	0.15	0.247	36.146
PDE7A	TS	rs1487610	A	C	0.533	-0.115	0.025	4.57e-06	-0.009	0.027	0.738	21.708
PDE7A	TS	rs1679250	C	A	0.46	0.113	0.025	6.76e-06	0.018	0.026	0.479	21.135
PDE7A	TS	rs185843603	A	G	0.029	0.384	0.078	7.24e-07	-0.183	0.124	0.138	28.005
PDE7A	TS	rs192524318	A	G	0.024	0.398	0.087	5.37e-06	-0.024	0.111	0.825	24.612
PDE7A	TS	rs2000596	C	T	0.813	0.145	0.033	8.91e-06	-0.049	0.04	0.214	21.178
PDE7A	TS	rs2237833	G	A	0.408	-0.118	0.025	3.31e-06	0.048	0.026	0.067	22.265
PDE7A	TS	rs62274970	A	G	0.112	-0.183	0.04	5.25e-06	-0.016	0.048	0.743	22.085
PDE7A	TS	rs62308204	T	C	0.016	0.47	0.097	1.29e-06	0.072	0.089	0.423	23.482
PDE7A	TS	rs7259148	C	T	0.564	0.117	0.025	4.27e-06	-0.043	0.044	0.328	22.32
PDE7A	TS	rs734704	G	A	0.714	-0.126	0.027	4.27e-06	0.029	0.029	0.31	21.373
PDE7A	TS	rs76905147	G	T	0.051	0.258	0.057	6.31e-06	0.094	0.063	0.136	21.447
PDE9A	TS	rs11081833	T	G	0.418	-0.122	0.025	1.15e-06	0.021	0.026	0.43	23.9
PDE9A	TS	rs11582287	G	A	0.317	-0.119	0.027	8.51e-06	-0.061	0.03	0.041	20.381
PDE9A	TS	rs12363556	T	C	0.021	0.446	0.092	1.12e-06	0.16	0.093	0.086	26.555
PDE9A	TS	rs12534276	A	G	0.268	0.133	0.029	3.47e-06	0.007	0.031	0.824	22.966
PDE9A	TS	rs1556179	G	A	0.317	0.13	0.028	3.72e-06	0.016	0.029	0.596	24.283
PDE9A	TS	rs1720697	T	C	0.153	0.169	0.036	2.24e-06	-0.042	0.049	0.397	24.629
PDE9A	TS	rs1813340	A	G	0.995	0.823	0.183	6.46e-06	-0.043	0.122	0.722	23.298
PDE9A	TS	rs183379407	A	G	0.007	0.707	0.152	3.39e-06	0.027	0.155	0.86	23.296
PDE9A	TS	rs1938964	A	G	0.535	0.119	0.025	1.95e-06	-0.007	0.026	0.799	23.212
PDE9A	TS	rs2083112	G	A	0.385	0.114	0.026	9.77e-06	0.012	0.031	0.684	20.391
PDE9A	TS	rs2125104	G	A	0.86	0.164	0.036	6.17e-06	-0.026	0.04	0.519	21.464
PDE9A	TS	rs2203470	A	G	0.203	0.148	0.031	1.82e-06	-0.01	0.032	0.759	23.648
PDE9A	TS	rs348943	T	C	0.466	0.111	0.025	6.92e-06	0.013	0.026	0.612	20.501
PDE9A	TS	rs4405742	G	A	0.79	-0.148	0.031	1.62e-06	-0.018	0.031	0.561	24.158
PDE9A	TS	rs4721170	G	A	0.633	0.113	0.025	6.46e-06	-0.021	0.027	0.433	19.729
PDE9A	TS	rs71473580	A	G	0.028	0.368	0.081	5.37e-06	-0.251	0.111	0.024	24.697
PDE9A	TS	rs72947288	T	C	0.065	0.262	0.053	7.24e-07	-0.021	0.064	0.744	27.641
PDE9A	TS	rs73192684	C	T	0.188	-0.143	0.032	8.71e-06	0.04	0.039	0.302	20.734
PDE9A	TS	rs77916778	A	G	0.095	0.203	0.045	7.08e-06	0.094	0.052	0.072	23.459
PDE9A	TS	rs9646936	C	T	0.306	-0.135	0.027	5.89e-07	-0.047	0.029	0.104	25.618
PDE5A	TS	rs1395108	T	G	0.546	-0.222	0.044	6.2e-07	-0.039	0.026	0.135	24.946
PDE5A	TS	rs1833844	A	C	0.134	0.298	0.066	7.91e-06	0.004	0.039	0.916	20.923
PDE5A	TS	rs2810743	T	C	0.642	0.208	0.045	3.79e-06	0.001	0.028	0.984	20.266
PDE5A	TS	rs2987464	G	A	0.065	-0.421	0.091	4.08e-06	-0.085	0.056	0.13	21.737
PDE5A	TS	rs4834770	G	A	0.568	0.314	0.045	3.63e-12	0.048	0.026	0.067	50.604
PDE5A	TS	rs544105	C	T	0.166	-0.267	0.056	2.21e-06	-0.023	0.034	0.503	19.975
PDE5A	TS	rs6766558	A	G	0.551	0.198	0.044	8.03e-06	-0.055	0.026	0.036	19.746
PDE5A	TS	rs7619222	T	C	0.623	0.216	0.045	1.92e-06	-0.009	0.027	0.74	22.183
PDE1A	OCD	rs112840031	A	G	0.01	0.606	0.131	3.8e-06	0.267	0.176	0.131	23.464
PDE1A	OCD	rs116874645	A	G	0.028	-0.358	0.08	6.92e-06	0.137	0.125	0.273	23.108
PDE1A	OCD	rs117233201	C	T	0.042	0.3	0.067	7.94e-06	0.21	0.13	0.105	23.93
PDE1A	OCD	rs11939778	G	A	0.054	0.273	0.055	8.51e-07	-0.018	0.076	0.808	25.308
PDE1A	OCD	rs179622	A	G	0.034	0.316	0.069	4.79e-06	0.054	0.089	0.548	21.683
PDE1A	OCD	rs1972498	A	G	0.732	0.156	0.029	4.79e-08	0.06	0.04	0.138	31.954
PDE1A	OCD	rs270030	T	C	0.606	-0.115	0.025	6.03e-06	-0.044	0.035	0.201	20.856
PDE1A	OCD	rs34204229	G	A	0.056	-0.253	0.055	3.72e-06	0.061	0.076	0.425	22.503
PDE1A	OCD	rs62341768	C	T	0.184	-0.168	0.032	1.32e-07	-0.046	0.045	0.311	28.019
PDE1A	OCD	rs73367571	T	C	0.024	-0.359	0.081	9.12e-06	0.07	0.11	0.525	19.99
PDE1A	OCD	rs7525547	C	T	0.253	-0.132	0.029	7.08e-06	-0.009	0.038	0.818	21.788
PDE1A	OCD	rs7579192	A	G	0.944	-0.238	0.054	8.91e-06	-0.054	0.073	0.464	19.829
PDE2A	OCD	rs117571011	T	C	0.024	0.392	0.089	9.77e-06	0.087	0.161	0.588	23.48
PDE2A	OCD	rs12521476	T	C	0.012	0.61	0.125	1.05e-06	-0.194	0.217	0.371	30.205
PDE2A	OCD	rs12606846	T	G	0.088	-0.202	0.045	5.62e-06	-0.031	0.063	0.631	21.854
PDE2A	OCD	rs12893525	C	T	0.053	0.271	0.06	5.62e-06	0.03	0.083	0.721	24.276
PDE2A	OCD	rs182007171	C	T	0.009	0.733	0.14	1.62e-07	0.22	0.234	0.348	32.9
PDE2A	OCD	rs1876167	C	T	0.196	0.152	0.031	1.15e-06	0.008	0.042	0.855	24.28
PDE2A	OCD	rs188095443	G	A	0.056	0.262	0.059	7.94e-06	-0.009	0.088	0.921	24.258
PDE2A	OCD	rs1911356	T	C	0.142	-0.163	0.035	3.63e-06	0.021	0.05	0.671	21.553
PDE2A	OCD	rs2046797	C	T	0.083	-0.23	0.048	1.32e-06	0.05	0.074	0.499	26.61
PDE2A	OCD	rs28443770	A	G	0.031	-0.342	0.073	2.4e-06	-0.058	0.11	0.598	23.053
PDE2A	OCD	rs4279584	C	T	0.182	0.152	0.033	5.37e-06	0.002	0.07	0.979	22.719
PDE2A	OCD	rs486575	G	A	0.476	0.115	0.025	5.75e-06	0.018	0.035	0.597	21.869
PDE2A	OCD	rs6666777	T	C	0.19	-0.147	0.032	5.62e-06	-0.005	0.045	0.917	22.18
PDE2A	OCD	rs7124293	C	T	0.86	-0.162	0.036	8.13e-06	0.072	0.046	0.115	20.966
PDE2A	OCD	rs7156988	A	G	0.182	-0.152	0.031	1.41e-06	-0.079	0.044	0.073	22.718
PDE2A	OCD	rs72719334	T	C	0.055	0.269	0.059	5.62e-06	-0.075	0.145	0.603	24.855
PDE2A	OCD	rs7303033	A	G	0.089	0.205	0.044	3.47e-06	0.008	0.057	0.892	22.507
PDE2A	OCD	rs73160654	G	A	0.193	-0.142	0.032	7.76e-06	-0.003	0.043	0.937	20.811
PDE2A	OCD	rs73182729	A	G	0.03	-0.335	0.075	6.92e-06	-0.034	0.103	0.738	22.013
PDE2A	OCD	rs7364448	G	T	0.038	0.3	0.066	6.03e-06	-0.016	0.086	0.852	22.139
PDE2A	OCD	rs73659108	A	G	0.136	0.177	0.036	1.17e-06	0.039	0.049	0.426	24.348
PDE2A	OCD	rs74590275	T	C	0.008	-0.646	0.141	5.01e-06	0.357	0.207	0.085	21.764
PDE2A	OCD	rs75819521	C	T	0.154	0.158	0.035	6.31e-06	-0.02	0.053	0.709	21.735
PDE2A	OCD	rs78070994	T	C	0.026	-0.352	0.078	5.89e-06	0.101	0.113	0.373	20.676
PDE2A	OCD	rs79593412	C	A	0.103	0.187	0.042	8.91e-06	0.019	0.053	0.719	21.539
PDE3A	OCD	rs111253585	A	G	0.087	-0.205	0.044	2.63e-06	-0.043	0.068	0.526	22.183
PDE3A	OCD	rs11629293	A	G	0.383	0.132	0.026	3.31e-07	0.013	0.035	0.697	27.487
PDE3A	OCD	rs12749761	A	G	0.286	-0.124	0.027	6.46e-06	0.016	0.038	0.671	20.762
PDE3A	OCD	rs13096069	G	A	0.185	-0.153	0.032	1.45e-06	-0.077	0.044	0.077	23.329
PDE3A	OCD	rs13253965	A	G	0.082	0.228	0.046	7.24e-07	-0.017	0.065	0.801	26.093
PDE3A	OCD	rs138628442	T	C	0.019	0.424	0.094	6.03e-06	-0.031	0.149	0.835	22.374
PDE3A	OCD	rs139919894	C	T	0.027	0.352	0.076	3.89e-06	0.034	0.107	0.752	21.906
PDE3A	OCD	rs148845745	G	A	0.04	0.308	0.068	5.13e-06	-0.028	0.109	0.8	24.191
PDE3A	OCD	rs17577030	T	C	0.075	0.214	0.048	7.24e-06	-0.044	0.069	0.525	21.241
PDE3A	OCD	rs2024858	G	A	0.778	0.132	0.03	8.91e-06	-0.028	0.041	0.488	19.956
PDE3A	OCD	rs4517302	T	G	0.163	-0.153	0.033	4.37e-06	0.005	0.043	0.906	21.242
PDE3A	OCD	rs55863614	G	A	0.406	0.114	0.025	6.46e-06	0.028	0.035	0.421	20.78
PDE3A	OCD	rs62181430	T	C	0.238	-0.145	0.03	1.58e-06	-0.043	0.042	0.303	25.516
PDE3A	OCD	rs72697770	A	G	0.397	0.114	0.025	7.08e-06	-0.065	0.035	0.064	20.685
PDE3A	OCD	rs74085992	T	G	0.081	-0.204	0.045	6.03e-06	0.005	0.063	0.941	20.751
PDE3A	OCD	rs76642289	A	G	0.025	-0.403	0.083	1.17e-06	-0.168	0.126	0.185	26.064
PDE3A	OCD	rs7846325	T	C	0.244	0.133	0.029	4.07e-06	-0.045	0.042	0.28	21.662
PDE3A	OCD	rs8068945	A	G	0.092	0.193	0.044	9.12e-06	0.038	0.058	0.507	20.567
PDE3A	OCD	rs9644136	C	T	0.226	-0.138	0.03	3.72e-06	0.025	0.039	0.526	21.954
PDE3A	OCD	rs967645	T	C	0.509	-0.11	0.025	6.46e-06	0.018	0.034	0.592	20.22
PDE3A	OCD	rs9924890	A	C	0.17	-0.157	0.034	2.95e-06	-0.019	0.047	0.685	23.181
PDE4D	OCD	rs114466949	T	C	0.01	-0.593	0.129	4.27e-06	0.058	0.19	0.759	22
PDE4D	OCD	rs12002014	T	C	0.134	-0.18	0.038	2.04e-06	0.029	0.056	0.608	24.815
PDE4D	OCD	rs12198771	C	T	0.105	0.191	0.043	7.94e-06	0.052	0.082	0.531	22.798
PDE4D	OCD	rs12901001	G	A	0.673	0.143	0.027	1.12e-07	-0.008	0.036	0.824	30.055
PDE4D	OCD	rs13000485	C	T	0.465	-0.111	0.025	9.33e-06	-0.013	0.035	0.716	20.459
PDE4D	OCD	rs13163320	C	A	0.194	0.156	0.035	9.55e-06	-0.032	0.071	0.654	25.391
PDE4D	OCD	rs13300111	T	C	0.138	0.194	0.042	2.95e-06	0.107	0.063	0.092	29.89
PDE4D	OCD	rs146000329	A	G	0.016	0.456	0.102	7.08e-06	0.004	0.391	0.993	21.199
PDE4D	OCD	rs147718247	C	T	0.03	-0.343	0.077	7.59e-06	0.015	0.142	0.918	22.469
PDE4D	OCD	rs2178720	T	C	0.267	0.14	0.029	1.05e-06	0.015	0.039	0.694	25.367
PDE4D	OCD	rs2555720	G	A	0.838	0.154	0.035	9.77e-06	0.066	0.047	0.163	21.217
PDE4D	OCD	rs61000956	C	T	0.478	-0.123	0.026	1.45e-06	-0.031	0.053	0.554	25.179
PDE4D	OCD	rs61862231	T	C	0.036	-0.312	0.068	5.01e-06	-0.031	0.091	0.73	22.477
PDE4D	OCD	rs6802119	T	C	0.576	-0.12	0.025	2.14e-06	0.034	0.041	0.407	23.211
PDE4D	OCD	rs78298585	T	C	0.077	0.227	0.048	1.95e-06	0.037	0.098	0.708	24.315
PDE4D	OCD	rs79541327	C	T	0.031	0.357	0.076	2.45e-06	-0.098	0.12	0.411	25.678
PDE4D	OCD	rs7975497	T	C	0.314	0.14	0.03	2.63e-06	0.029	0.037	0.437	27.934
PDE4D	OCD	rs948070	A	G	0.367	-0.129	0.026	4.68e-07	0.009	0.036	0.811	25.872
PDE6D	OCD	rs1061170	T	C	0.613	-0.165	0.025	8.32e-11	0.039	0.035	0.264	43.08
PDE6D	OCD	rs11205510	G	A	0.039	-0.301	0.064	2.75e-06	0.023	0.079	0.771	22.547
PDE6D	OCD	rs11258078	A	G	0.402	-0.121	0.026	5.13e-06	0.005	0.036	0.882	23.196
PDE6D	OCD	rs11875777	G	A	0.123	0.189	0.038	8.32e-07	-0.019	0.057	0.74	25.627
PDE6D	OCD	rs12615664	G	A	0.58	-0.118	0.025	1.91e-06	-0.012	0.034	0.728	22.647
PDE6D	OCD	rs140382024	A	G	0.045	0.317	0.07	6.03e-06	0.015	0.128	0.907	28.57
PDE6D	OCD	rs150013416	G	A	0.031	0.378	0.078	1.32e-06	-0.197	0.161	0.223	28.223
PDE6D	OCD	rs1501399	G	A	0.851	0.169	0.035	1.62e-06	-0.087	0.047	0.064	23.966
PDE6D	OCD	rs33097	T	G	0.053	-0.272	0.058	2.29e-06	-0.024	0.077	0.749	24.704
PDE6D	OCD	rs34871230	A	G	0.087	-0.209	0.043	1.41e-06	-0.058	0.072	0.421	23.081
PDE6D	OCD	rs4942450	A	G	0.78	-0.184	0.032	1.15e-08	-0.011	0.045	0.807	38.906
PDE6D	OCD	rs581332	A	G	0.031	0.329	0.071	3.16e-06	-0.036	0.084	0.67	21.701
PDE6D	OCD	rs72661491	A	G	0.107	0.185	0.041	7.08e-06	0.072	0.058	0.209	21.653
PDE6D	OCD	rs74477495	A	G	0.041	-0.282	0.063	6.76e-06	-0.112	0.097	0.246	20.925
PDE7A	OCD	rs10873224	T	C	0.454	0.111	0.025	6.61e-06	-0.012	0.034	0.729	20.419
PDE7A	OCD	rs111958999	T	C	0.052	-0.254	0.055	4.68e-06	0.022	0.081	0.788	20.906
PDE7A	OCD	rs11736066	T	C	0.059	0.231	0.052	8.91e-06	0.13	0.076	0.086	19.557
PDE7A	OCD	rs117997585	A	G	0.017	0.481	0.101	1.82e-06	0.01	0.181	0.955	25.866
PDE7A	OCD	rs1241961	A	C	0.892	-0.186	0.042	8.91e-06	0.039	0.06	0.517	22.105
PDE7A	OCD	rs13011199	C	T	0.677	-0.121	0.027	9.77e-06	-0.006	0.037	0.867	21.122
PDE7A	OCD	rs13132136	T	C	0.368	0.123	0.026	2.57e-06	-0.019	0.037	0.601	23.18
PDE7A	OCD	rs143365836	A	C	0.01	0.724	0.144	4.68e-07	0.159	0.257	0.535	36.146
PDE7A	OCD	rs1487610	A	C	0.533	-0.115	0.025	4.57e-06	-0.076	0.034	0.027	21.708
PDE7A	OCD	rs1679250	C	A	0.46	0.113	0.025	6.76e-06	-0.059	0.034	0.082	21.135
PDE7A	OCD	rs185843603	A	G	0.029	0.384	0.078	7.24e-07	-0.182	0.153	0.235	28.005
PDE7A	OCD	rs192524318	A	G	0.024	0.398	0.087	5.37e-06	0.202	0.128	0.115	24.612
PDE7A	OCD	rs2000596	C	T	0.813	0.145	0.033	8.91e-06	0.039	0.049	0.419	21.178
PDE7A	OCD	rs2237833	G	A	0.408	-0.118	0.025	3.31e-06	-0.068	0.034	0.047	22.265
PDE7A	OCD	rs62274970	A	G	0.112	-0.183	0.04	5.25e-06	-0.088	0.064	0.173	22.085
PDE7A	OCD	rs62308204	T	C	0.016	0.47	0.097	1.29e-06	0.005	0.122	0.969	23.482
PDE7A	OCD	rs7259148	C	T	0.564	0.117	0.025	4.27e-06	0.067	0.034	0.047	22.32
PDE7A	OCD	rs734704	G	A	0.714	-0.126	0.027	4.27e-06	0.023	0.037	0.53	21.373
PDE7A	OCD	rs76905147	G	T	0.051	0.258	0.057	6.31e-06	0.08	0.085	0.346	21.447
PDE9A	OCD	rs11081833	T	G	0.418	-0.122	0.025	1.15e-06	-0.034	0.034	0.321	23.9
PDE9A	OCD	rs11582287	G	A	0.317	-0.119	0.027	8.51e-06	-0.012	0.039	0.753	20.381
PDE9A	OCD	rs11835877	A	G	0.465	-0.129	0.026	9.55e-07	0.035	0.055	0.529	27.331
PDE9A	OCD	rs12363556	T	C	0.021	0.446	0.092	1.12e-06	-0.091	0.132	0.492	26.555
PDE9A	OCD	rs12534276	A	G	0.268	0.133	0.029	3.47e-06	-0.049	0.04	0.223	22.966
PDE9A	OCD	rs1556179	G	A	0.317	0.13	0.028	3.72e-06	0.048	0.037	0.193	24.283
PDE9A	OCD	rs1720697	T	C	0.153	0.169	0.036	2.24e-06	0.037	0.069	0.589	24.629
PDE9A	OCD	rs1813340	A	G	0.995	0.823	0.183	6.46e-06	-0.258	0.15	0.085	23.298
PDE9A	OCD	rs183379407	A	G	0.007	0.707	0.152	3.39e-06	-0.083	0.288	0.772	23.296
PDE9A	OCD	rs1938964	A	G	0.535	0.119	0.025	1.95e-06	-0.065	0.034	0.054	23.212
PDE9A	OCD	rs2083112	G	A	0.385	0.114	0.026	9.77e-06	-0.006	0.036	0.867	20.391
PDE9A	OCD	rs2125104	G	A	0.86	0.164	0.036	6.17e-06	0.087	0.054	0.104	21.464
PDE9A	OCD	rs2203470	A	G	0.203	0.148	0.031	1.82e-06	0.005	0.042	0.9	23.648
PDE9A	OCD	rs348943	T	C	0.466	0.111	0.025	6.92e-06	0.012	0.034	0.717	20.501
PDE9A	OCD	rs4405742	G	A	0.79	-0.148	0.031	1.62e-06	-0.056	0.04	0.159	24.158
PDE9A	OCD	rs4721170	G	A	0.633	0.113	0.025	6.46e-06	0.072	0.035	0.04	19.729
PDE9A	OCD	rs71473580	A	G	0.028	0.368	0.081	5.37e-06	0.062	0.221	0.778	24.697
PDE9A	OCD	rs72947288	T	C	0.065	0.262	0.053	7.24e-07	-0.114	0.088	0.195	27.641
PDE9A	OCD	rs73192684	C	T	0.188	-0.143	0.032	8.71e-06	0.005	0.049	0.912	20.734
PDE9A	OCD	rs77916778	A	G	0.095	0.203	0.045	7.08e-06	0.105	0.068	0.122	23.459
PDE9A	OCD	rs9646936	C	T	0.306	-0.135	0.027	5.89e-07	-0.005	0.037	0.889	25.618
PDE5A	OCD	rs1395108	T	G	0.546	-0.222	0.044	6.2e-07	-0.022	0.034	0.511	24.946
PDE5A	OCD	rs1833844	A	C	0.134	0.298	0.066	7.91e-06	0.056	0.052	0.283	20.923
PDE5A	OCD	rs2810743	T	C	0.642	0.208	0.045	3.79e-06	-0.009	0.036	0.8	20.266
PDE5A	OCD	rs2987464	G	A	0.065	-0.421	0.091	4.08e-06	-0.01	0.07	0.891	21.737
PDE5A	OCD	rs4834770	G	A	0.568	0.314	0.045	3.63e-12	-0.02	0.034	0.557	50.604
PDE5A	OCD	rs544105	C	T	0.166	-0.267	0.056	2.21e-06	0.028	0.045	0.531	19.975
PDE5A	OCD	rs6766558	A	G	0.551	0.198	0.044	8.03e-06	-0.003	0.034	0.933	19.746
PDE5A	OCD	rs7619222	T	C	0.623	0.216	0.045	1.92e-06	0.023	0.035	0.513	22.183

## Sheet: Table S2
Table S2. Instrumental variables used in MR analysis of the association between psychosis and PDEs protein.
Exposure	Outcome	SNP	Effect_allele	Other_allele		Exposure			Outcome			F
					EAF	BETA	SE	Pvalue	BETA	SE	Pvalue
ASD	PDE1A	rs10110094	G	A	0.855	-0.091	0.019	2.05e-06	-0.026	0.036	0.468	94.785
ASD	PDE1A	rs111931861	G	A	0.057	0.217	0.041	1.12e-07	0.009	0.07	0.891	234.427
ASD	PDE1A	rs112635299	T	G	0.017	0.221	0.043	3.04e-07	-0.15	0.084	0.076	75.34
ASD	PDE1A	rs113003385	A	G	0.053	0.133	0.029	6.06e-06	0.006	0.048	0.891	81.506
ASD	PDE1A	rs115833252	T	C	0.028	0.233	0.052	8.74e-06	-0.001	0.075	1	136.41
ASD	PDE1A	rs116346488	A	G	0.046	0.143	0.032	7.58e-06	-0.024	0.059	0.692	82.936
ASD	PDE1A	rs116977567	G	T	0.026	0.196	0.043	5.04e-06	0.111	0.071	0.117	89.311
ASD	PDE1A	rs11787216	T	C	0.333	-0.069	0.015	2.59e-06	-0.032	0.027	0.234	98.803
ASD	PDE1A	rs141319505	G	A	0.031	-0.291	0.061	1.88e-06	0.075	0.087	0.389	235.021
ASD	PDE1A	rs141455452	G	T	0.433	-0.078	0.016	8.94e-07	0.019	0.028	0.501	140.353
ASD	PDE1A	rs144911765	C	T	0.027	0.19	0.04	2.36e-06	-0.156	0.069	0.025	87.531
ASD	PDE1A	rs1452075	T	C	0.716	0.081	0.016	2.07e-07	-0.006	0.028	0.832	123.172
ASD	PDE1A	rs148587110	C	T	0.015	0.33	0.074	7.4e-06	0.011	0.118	0.933	148.737
ASD	PDE1A	rs149923766	G	T	0.012	0.237	0.048	9.61e-07	0.155	0.097	0.11	61.461
ASD	PDE1A	rs1522603	C	T	0.487	-0.064	0.014	5.34e-06	0.005	0.025	0.832	94.154
ASD	PDE1A	rs16933101	A	G	0.047	-0.153	0.035	9.42e-06	0.108	0.059	0.065	96.554
ASD	PDE1A	rs17517971	A	G	0.06	0.141	0.032	9.62e-06	0.02	0.052	0.708	104.116
ASD	PDE1A	rs2391769	G	A	0.67	0.077	0.015	1.14e-07	-0.017	0.026	0.501	121.526
ASD	PDE1A	rs28729902	G	A	0.196	0.084	0.018	2.34e-06	-0.026	0.032	0.417	102.982
ASD	PDE1A	rs292441	A	G	0.673	-0.072	0.015	1.12e-06	0.049	0.027	0.068	107.461
ASD	PDE1A	rs325485	G	A	0.626	-0.073	0.014	3.25e-07	-0.02	0.025	0.427	115.294
ASD	PDE1A	rs34509057	A	G	0.246	0.073	0.017	9.73e-06	0.027	0.029	0.347	91.422
ASD	PDE1A	rs35404050	T	C	0.212	0.084	0.018	1.61e-06	-0.064	0.031	0.035	110.206
ASD	PDE1A	rs45595836	T	C	0.093	0.139	0.027	3.13e-07	-0.125	0.047	0.009	152.143
ASD	PDE1A	rs4750990	C	T	0.386	0.068	0.014	1.37e-06	-0.009	0.025	0.724	102.07
ASD	PDE1A	rs4916723	C	A	0.414	0.067	0.014	1.92e-06	-0.019	0.026	0.468	102.06
ASD	PDE1A	rs529507	G	A	0.148	0.091	0.02	5.76e-06	0.034	0.037	0.355	96.624
ASD	PDE1A	rs6430841	G	A	0.183	-0.08	0.018	6.4e-06	0.047	0.032	0.135	87.73
ASD	PDE1A	rs644552	A	G	0.063	0.159	0.035	4.21e-06	0.036	0.058	0.537	138.628
ASD	PDE1A	rs6692705	G	A	0.609	-0.066	0.014	3.26e-06	0.018	0.025	0.49	95.157
ASD	PDE1A	rs684502	T	G	0.584	-0.063	0.014	9.71e-06	0.001	0.026	0.977	88.718
ASD	PDE1A	rs72934503	G	A	0.483	0.07	0.014	5.89e-07	-0.004	0.025	0.871	115.327
ASD	PDE1A	rs7578456	G	A	0.597	-0.064	0.014	6.53e-06	-0.065	0.025	0.009	90.074
ASD	PDE1A	rs76397219	G	A	0.083	0.14	0.03	3.57e-06	0.07	0.045	0.115	138.52
ASD	PDE1A	rs77691144	C	T	0.032	0.207	0.044	1.91e-06	0.024	0.067	0.724	123.097
ASD	PDE1A	rs7783557	C	T	0.321	-0.067	0.015	4.36e-06	0.04	0.027	0.129	90.9
ASD	PDE1A	rs78058104	A	G	0.033	0.188	0.04	2.22e-06	0.063	0.067	0.347	104.057
ASD	PDE1A	rs78298487	G	T	0.012	0.255	0.058	9e-06	0.01	0.09	0.912	71.204
ASD	PDE1A	rs78653484	T	C	0.051	-0.176	0.039	4.67e-06	-0.075	0.074	0.309	139.078
ASD	PDE1A	rs78827416	A	G	0.075	0.131	0.027	9e-07	-0.068	0.046	0.141	109.241
ASD	PDE1A	rs79940520	G	A	0.148	0.095	0.021	4.26e-06	0.027	0.035	0.437	106.682
ASD	PDE1A	rs910805	A	G	0.764	-0.096	0.016	2.04e-09	0.019	0.029	0.513	153.385
ASD	PDE1A	rs9366877	G	A	0.427	-0.068	0.014	9.05e-07	-0.03	0.025	0.234	106.689
ASD	PDE1A	rs9389208	T	C	0.377	0.067	0.014	3.12e-06	-0.033	0.026	0.204	98.497
ASD	PDE2A	rs10110094	G	A	0.855	-0.091	0.019	2.05e-06	0.047	0.036	0.191	94.785
ASD	PDE2A	rs111931861	G	A	0.057	0.217	0.041	1.12e-07	0.022	0.07	0.759	234.427
ASD	PDE2A	rs112635299	T	G	0.017	0.221	0.043	3.04e-07	-0.18	0.084	0.033	75.34
ASD	PDE2A	rs113003385	A	G	0.053	0.133	0.029	6.06e-06	0.04	0.048	0.407	81.506
ASD	PDE2A	rs115833252	T	C	0.028	0.233	0.052	8.74e-06	0.011	0.075	0.891	136.41
ASD	PDE2A	rs116346488	A	G	0.046	0.143	0.032	7.58e-06	-0.102	0.059	0.083	82.936
ASD	PDE2A	rs116977567	G	T	0.026	0.196	0.043	5.04e-06	-0.059	0.071	0.407	89.311
ASD	PDE2A	rs11787216	T	C	0.333	-0.069	0.015	2.59e-06	0.012	0.027	0.646	98.803
ASD	PDE2A	rs141319505	G	A	0.031	-0.291	0.061	1.88e-06	-0.001	0.087	1	235.021
ASD	PDE2A	rs141455452	G	T	0.433	-0.078	0.016	8.94e-07	0.006	0.028	0.832	140.353
ASD	PDE2A	rs144911765	C	T	0.027	0.19	0.04	2.36e-06	0.117	0.069	0.091	87.531
ASD	PDE2A	rs1452075	T	C	0.716	0.081	0.016	2.07e-07	0.005	0.028	0.871	123.172
ASD	PDE2A	rs148587110	C	T	0.015	0.33	0.074	7.4e-06	0.042	0.118	0.724	148.737
ASD	PDE2A	rs149923766	G	T	0.012	0.237	0.048	9.61e-07	-0.008	0.097	0.933	61.461
ASD	PDE2A	rs1522603	C	T	0.487	-0.064	0.014	5.34e-06	0.01	0.025	0.692	94.154
ASD	PDE2A	rs16933101	A	G	0.047	-0.153	0.035	9.42e-06	0.022	0.059	0.708	96.554
ASD	PDE2A	rs17517971	A	G	0.06	0.141	0.032	9.62e-06	0.144	0.052	0.005	104.116
ASD	PDE2A	rs2391769	G	A	0.67	0.077	0.015	1.14e-07	0.042	0.026	0.102	121.526
ASD	PDE2A	rs28729902	G	A	0.196	0.084	0.018	2.34e-06	-0.013	0.032	0.676	102.982
ASD	PDE2A	rs292441	A	G	0.673	-0.072	0.015	1.12e-06	0.007	0.027	0.813	107.461
ASD	PDE2A	rs325485	G	A	0.626	-0.073	0.014	3.25e-07	-0.04	0.025	0.115	115.294
ASD	PDE2A	rs34509057	A	G	0.246	0.073	0.017	9.73e-06	-0.001	0.029	0.977	91.422
ASD	PDE2A	rs35404050	T	C	0.212	0.084	0.018	1.61e-06	-0.063	0.031	0.039	110.206
ASD	PDE2A	rs45595836	T	C	0.093	0.139	0.027	3.13e-07	0.102	0.047	0.032	152.143
ASD	PDE2A	rs4750990	C	T	0.386	0.068	0.014	1.37e-06	0.026	0.025	0.302	102.07
ASD	PDE2A	rs4916723	C	A	0.414	0.067	0.014	1.92e-06	0.004	0.026	0.871	102.06
ASD	PDE2A	rs529507	G	A	0.148	0.091	0.02	5.76e-06	-0.043	0.037	0.24	96.624
ASD	PDE2A	rs6430841	G	A	0.183	-0.08	0.018	6.4e-06	-0.02	0.032	0.537	87.73
ASD	PDE2A	rs644552	A	G	0.063	0.159	0.035	4.21e-06	-0.124	0.058	0.034	138.628
ASD	PDE2A	rs6692705	G	A	0.609	-0.066	0.014	3.26e-06	0.021	0.025	0.398	95.157
ASD	PDE2A	rs684502	T	G	0.584	-0.063	0.014	9.71e-06	0.01	0.026	0.708	88.718
ASD	PDE2A	rs72934503	G	A	0.483	0.07	0.014	5.89e-07	-0.016	0.025	0.537	115.327
ASD	PDE2A	rs7578456	G	A	0.597	-0.064	0.014	6.53e-06	-0.007	0.025	0.794	90.074
ASD	PDE2A	rs76397219	G	A	0.083	0.14	0.03	3.57e-06	-0.035	0.045	0.437	138.52
ASD	PDE2A	rs77691144	C	T	0.032	0.207	0.044	1.91e-06	0.055	0.067	0.407	123.097
ASD	PDE2A	rs7783557	C	T	0.321	-0.067	0.015	4.36e-06	-0.012	0.027	0.646	90.9
ASD	PDE2A	rs78058104	A	G	0.033	0.188	0.04	2.22e-06	0.015	0.067	0.813	104.057
ASD	PDE2A	rs78298487	G	T	0.012	0.255	0.058	9e-06	-0.151	0.09	0.093	71.204
ASD	PDE2A	rs78653484	T	C	0.051	-0.176	0.039	4.67e-06	0.084	0.074	0.257	139.078
ASD	PDE2A	rs78827416	A	G	0.075	0.131	0.027	9e-07	0.066	0.046	0.151	109.241
ASD	PDE2A	rs79940520	G	A	0.148	0.095	0.021	4.26e-06	0.025	0.035	0.479	106.682
ASD	PDE2A	rs910805	A	G	0.764	-0.096	0.016	2.04e-09	-0.008	0.029	0.794	153.385
ASD	PDE2A	rs9366877	G	A	0.427	-0.068	0.014	9.05e-07	0.055	0.025	0.028	106.689
ASD	PDE2A	rs9389208	T	C	0.377	0.067	0.014	3.12e-06	-0.009	0.026	0.741	98.497
ASD	PDE3A	rs10110094	G	A	0.855	-0.091	0.019	2.05e-06	0.015	0.036	0.692	94.785
ASD	PDE3A	rs111931861	G	A	0.057	0.217	0.041	1.12e-07	0.048	0.07	0.49	234.427
ASD	PDE3A	rs112635299	T	G	0.017	0.221	0.043	3.04e-07	-0.131	0.084	0.12	75.34
ASD	PDE3A	rs113003385	A	G	0.053	0.133	0.029	6.06e-06	-0.018	0.048	0.708	81.506
ASD	PDE3A	rs115833252	T	C	0.028	0.233	0.052	8.74e-06	-0.129	0.075	0.085	136.41
ASD	PDE3A	rs116346488	A	G	0.046	0.143	0.032	7.58e-06	-0.027	0.059	0.646	82.936
ASD	PDE3A	rs116977567	G	T	0.026	0.196	0.043	5.04e-06	0.047	0.071	0.501	89.311
ASD	PDE3A	rs11787216	T	C	0.333	-0.069	0.015	2.59e-06	0.023	0.027	0.38	98.803
ASD	PDE3A	rs141319505	G	A	0.031	-0.291	0.061	1.88e-06	0.07	0.087	0.427	235.021
ASD	PDE3A	rs141455452	G	T	0.433	-0.078	0.016	8.94e-07	-0.008	0.028	0.794	140.353
ASD	PDE3A	rs144911765	C	T	0.027	0.19	0.04	2.36e-06	-0.055	0.069	0.427	87.531
ASD	PDE3A	rs1452075	T	C	0.716	0.081	0.016	2.07e-07	-0.01	0.028	0.708	123.172
ASD	PDE3A	rs148587110	C	T	0.015	0.33	0.074	7.4e-06	0.044	0.118	0.708	148.737
ASD	PDE3A	rs149923766	G	T	0.012	0.237	0.048	9.61e-07	0.254	0.097	0.009	61.461
ASD	PDE3A	rs1522603	C	T	0.487	-0.064	0.014	5.34e-06	0.035	0.025	0.17	94.154
ASD	PDE3A	rs16933101	A	G	0.047	-0.153	0.035	9.42e-06	0.07	0.059	0.234	96.554
ASD	PDE3A	rs17517971	A	G	0.06	0.141	0.032	9.62e-06	0.129	0.052	0.013	104.116
ASD	PDE3A	rs2391769	G	A	0.67	0.077	0.015	1.14e-07	0.019	0.026	0.468	121.526
ASD	PDE3A	rs28729902	G	A	0.196	0.084	0.018	2.34e-06	-0.015	0.032	0.631	102.982
ASD	PDE3A	rs292441	A	G	0.673	-0.072	0.015	1.12e-06	0.049	0.027	0.065	107.461
ASD	PDE3A	rs325485	G	A	0.626	-0.073	0.014	3.25e-07	-0.034	0.025	0.178	115.294
ASD	PDE3A	rs34509057	A	G	0.246	0.073	0.017	9.73e-06	-0.01	0.029	0.724	91.422
ASD	PDE3A	rs35404050	T	C	0.212	0.084	0.018	1.61e-06	-0.046	0.031	0.129	110.206
ASD	PDE3A	rs45595836	T	C	0.093	0.139	0.027	3.13e-07	0.052	0.047	0.275	152.143
ASD	PDE3A	rs4750990	C	T	0.386	0.068	0.014	1.37e-06	-0.013	0.025	0.617	102.07
ASD	PDE3A	rs4916723	C	A	0.414	0.067	0.014	1.92e-06	-0.024	0.026	0.347	102.06
ASD	PDE3A	rs529507	G	A	0.148	0.091	0.02	5.76e-06	-0.033	0.037	0.363	96.624
ASD	PDE3A	rs6430841	G	A	0.183	-0.08	0.018	6.4e-06	0.007	0.032	0.832	87.73
ASD	PDE3A	rs644552	A	G	0.063	0.159	0.035	4.21e-06	0.061	0.058	0.295	138.628
ASD	PDE3A	rs6692705	G	A	0.609	-0.066	0.014	3.26e-06	0.021	0.025	0.417	95.157
ASD	PDE3A	rs684502	T	G	0.584	-0.063	0.014	9.71e-06	-0.021	0.026	0.427	88.718
ASD	PDE3A	rs72934503	G	A	0.483	0.07	0.014	5.89e-07	0.033	0.025	0.195	115.327
ASD	PDE3A	rs7578456	G	A	0.597	-0.064	0.014	6.53e-06	-0.02	0.025	0.427	90.074
ASD	PDE3A	rs76397219	G	A	0.083	0.14	0.03	3.57e-06	0.05	0.045	0.263	138.52
ASD	PDE3A	rs77691144	C	T	0.032	0.207	0.044	1.91e-06	0.083	0.067	0.209	123.097
ASD	PDE3A	rs7783557	C	T	0.321	-0.067	0.015	4.36e-06	0.063	0.027	0.017	90.9
ASD	PDE3A	rs78058104	A	G	0.033	0.188	0.04	2.22e-06	-0.014	0.067	0.832	104.057
ASD	PDE3A	rs78298487	G	T	0.012	0.255	0.058	9e-06	-0.049	0.09	0.589	71.204
ASD	PDE3A	rs78653484	T	C	0.051	-0.176	0.039	4.67e-06	0.025	0.074	0.741	139.078
ASD	PDE3A	rs78827416	A	G	0.075	0.131	0.027	9e-07	0.006	0.046	0.891	109.241
ASD	PDE3A	rs79940520	G	A	0.148	0.095	0.021	4.26e-06	-0.014	0.035	0.692	106.682
ASD	PDE3A	rs910805	A	G	0.764	-0.096	0.016	2.04e-09	0.008	0.029	0.776	153.385
ASD	PDE3A	rs9366877	G	A	0.427	-0.068	0.014	9.05e-07	-0.013	0.025	0.603	106.689
ASD	PDE3A	rs9389208	T	C	0.377	0.067	0.014	3.12e-06	-0.039	0.026	0.132	98.497
ASD	PDE4D	rs10110094	G	A	0.855	-0.091	0.019	2.05e-06	-0.025	0.036	0.49	94.785
ASD	PDE4D	rs111931861	G	A	0.057	0.217	0.041	1.12e-07	0.061	0.07	0.38	234.427
ASD	PDE4D	rs112635299	T	G	0.017	0.221	0.043	3.04e-07	-0.15	0.084	0.074	75.34
ASD	PDE4D	rs113003385	A	G	0.053	0.133	0.029	6.06e-06	-0.086	0.048	0.074	81.506
ASD	PDE4D	rs115833252	T	C	0.028	0.233	0.052	8.74e-06	0.007	0.075	0.912	136.41
ASD	PDE4D	rs116346488	A	G	0.046	0.143	0.032	7.58e-06	0.047	0.059	0.427	82.936
ASD	PDE4D	rs116977567	G	T	0.026	0.196	0.043	5.04e-06	0.113	0.071	0.112	89.311
ASD	PDE4D	rs11787216	T	C	0.333	-0.069	0.015	2.59e-06	-0.021	0.027	0.417	98.803
ASD	PDE4D	rs141319505	G	A	0.031	-0.291	0.061	1.88e-06	0.002	0.087	0.977	235.021
ASD	PDE4D	rs141455452	G	T	0.433	-0.078	0.016	8.94e-07	0.001	0.028	0.977	140.353
ASD	PDE4D	rs144911765	C	T	0.027	0.19	0.04	2.36e-06	-0.02	0.069	0.776	87.531
ASD	PDE4D	rs1452075	T	C	0.716	0.081	0.016	2.07e-07	0.022	0.028	0.437	123.172
ASD	PDE4D	rs148587110	C	T	0.015	0.33	0.074	7.4e-06	-0.144	0.118	0.219	148.737
ASD	PDE4D	rs149923766	G	T	0.012	0.237	0.048	9.61e-07	0.106	0.097	0.275	61.461
ASD	PDE4D	rs1522603	C	T	0.487	-0.064	0.014	5.34e-06	-0.017	0.025	0.513	94.154
ASD	PDE4D	rs16933101	A	G	0.047	-0.153	0.035	9.42e-06	0.036	0.059	0.537	96.554
ASD	PDE4D	rs17517971	A	G	0.06	0.141	0.032	9.62e-06	0.101	0.052	0.05	104.116
ASD	PDE4D	rs2391769	G	A	0.67	0.077	0.015	1.14e-07	-0.033	0.026	0.2	121.526
ASD	PDE4D	rs28729902	G	A	0.196	0.084	0.018	2.34e-06	0.009	0.032	0.794	102.982
ASD	PDE4D	rs292441	A	G	0.673	-0.072	0.015	1.12e-06	0.041	0.027	0.129	107.461
ASD	PDE4D	rs325485	G	A	0.626	-0.073	0.014	3.25e-07	-0.02	0.025	0.437	115.294
ASD	PDE4D	rs34509057	A	G	0.246	0.073	0.017	9.73e-06	0.034	0.029	0.24	91.422
ASD	PDE4D	rs35404050	T	C	0.212	0.084	0.018	1.61e-06	-0.067	0.031	0.029	110.206
ASD	PDE4D	rs45595836	T	C	0.093	0.139	0.027	3.13e-07	0.003	0.047	0.955	152.143
ASD	PDE4D	rs4750990	C	T	0.386	0.068	0.014	1.37e-06	0.011	0.025	0.646	102.07
ASD	PDE4D	rs4916723	C	A	0.414	0.067	0.014	1.92e-06	-0.043	0.026	0.091	102.06
ASD	PDE4D	rs529507	G	A	0.148	0.091	0.02	5.76e-06	0.027	0.037	0.457	96.624
ASD	PDE4D	rs6430841	G	A	0.183	-0.08	0.018	6.4e-06	0.011	0.032	0.724	87.73
ASD	PDE4D	rs644552	A	G	0.063	0.159	0.035	4.21e-06	-0.016	0.058	0.794	138.628
ASD	PDE4D	rs6692705	G	A	0.609	-0.066	0.014	3.26e-06	-0.01	0.025	0.708	95.157
ASD	PDE4D	rs684502	T	G	0.584	-0.063	0.014	9.71e-06	0.017	0.026	0.513	88.718
ASD	PDE4D	rs72934503	G	A	0.483	0.07	0.014	5.89e-07	-0.039	0.025	0.12	115.327
ASD	PDE4D	rs7578456	G	A	0.597	-0.064	0.014	6.53e-06	0.035	0.025	0.155	90.074
ASD	PDE4D	rs76397219	G	A	0.083	0.14	0.03	3.57e-06	-0.026	0.045	0.562	138.52
ASD	PDE4D	rs77691144	C	T	0.032	0.207	0.044	1.91e-06	0.054	0.067	0.417	123.097
ASD	PDE4D	rs7783557	C	T	0.321	-0.067	0.015	4.36e-06	-0.014	0.027	0.589	90.9
ASD	PDE4D	rs78058104	A	G	0.033	0.188	0.04	2.22e-06	0.053	0.067	0.427	104.057
ASD	PDE4D	rs78298487	G	T	0.012	0.255	0.058	9e-06	-0.029	0.09	0.741	71.204
ASD	PDE4D	rs78653484	T	C	0.051	-0.176	0.039	4.67e-06	0.021	0.074	0.776	139.078
ASD	PDE4D	rs78827416	A	G	0.075	0.131	0.027	9e-07	-0.023	0.046	0.617	109.241
ASD	PDE4D	rs79940520	G	A	0.148	0.095	0.021	4.26e-06	0	0.035	1	106.682
ASD	PDE4D	rs910805	A	G	0.764	-0.096	0.016	2.04e-09	0.006	0.029	0.832	153.385
ASD	PDE4D	rs9366877	G	A	0.427	-0.068	0.014	9.05e-07	0.033	0.025	0.186	106.689
ASD	PDE4D	rs9389208	T	C	0.377	0.067	0.014	3.12e-06	0.007	0.026	0.776	98.497
ASD	PDE6D	rs10110094	G	A	0.855	-0.091	0.019	2.05e-06	-0.053	0.036	0.138	94.785
ASD	PDE6D	rs111931861	G	A	0.057	0.217	0.041	1.12e-07	-0.072	0.07	0.302	234.427
ASD	PDE6D	rs112635299	T	G	0.017	0.221	0.043	3.04e-07	-0.035	0.084	0.676	75.34
ASD	PDE6D	rs113003385	A	G	0.053	0.133	0.029	6.06e-06	-0.002	0.048	0.977	81.506
ASD	PDE6D	rs115833252	T	C	0.028	0.233	0.052	8.74e-06	0.067	0.075	0.372	136.41
ASD	PDE6D	rs116346488	A	G	0.046	0.143	0.032	7.58e-06	0.002	0.059	0.977	82.936
ASD	PDE6D	rs116977567	G	T	0.026	0.196	0.043	5.04e-06	0.034	0.071	0.631	89.311
ASD	PDE6D	rs11787216	T	C	0.333	-0.069	0.015	2.59e-06	-0.008	0.027	0.759	98.803
ASD	PDE6D	rs141319505	G	A	0.031	-0.291	0.061	1.88e-06	0.034	0.087	0.692	235.021
ASD	PDE6D	rs141455452	G	T	0.433	-0.078	0.016	8.94e-07	0.051	0.028	0.068	140.353
ASD	PDE6D	rs144911765	C	T	0.027	0.19	0.04	2.36e-06	-0.007	0.069	0.912	87.531
ASD	PDE6D	rs1452075	T	C	0.716	0.081	0.016	2.07e-07	0.013	0.028	0.646	123.172
ASD	PDE6D	rs148587110	C	T	0.015	0.33	0.074	7.4e-06	-0.067	0.118	0.575	148.737
ASD	PDE6D	rs149923766	G	T	0.012	0.237	0.048	9.61e-07	0.019	0.097	0.851	61.461
ASD	PDE6D	rs1522603	C	T	0.487	-0.064	0.014	5.34e-06	0.005	0.025	0.851	94.154
ASD	PDE6D	rs16933101	A	G	0.047	-0.153	0.035	9.42e-06	-0.062	0.059	0.288	96.554
ASD	PDE6D	rs17517971	A	G	0.06	0.141	0.032	9.62e-06	0.068	0.052	0.191	104.116
ASD	PDE6D	rs2391769	G	A	0.67	0.077	0.015	1.14e-07	-0.017	0.026	0.501	121.526
ASD	PDE6D	rs28729902	G	A	0.196	0.084	0.018	2.34e-06	0.032	0.032	0.331	102.982
ASD	PDE6D	rs292441	A	G	0.673	-0.072	0.015	1.12e-06	-0.03	0.027	0.257	107.461
ASD	PDE6D	rs325485	G	A	0.626	-0.073	0.014	3.25e-07	-0.024	0.025	0.347	115.294
ASD	PDE6D	rs34509057	A	G	0.246	0.073	0.017	9.73e-06	0.028	0.029	0.331	91.422
ASD	PDE6D	rs35404050	T	C	0.212	0.084	0.018	1.61e-06	0.028	0.031	0.363	110.206
ASD	PDE6D	rs45595836	T	C	0.093	0.139	0.027	3.13e-07	0.027	0.047	0.562	152.143
ASD	PDE6D	rs4750990	C	T	0.386	0.068	0.014	1.37e-06	0.006	0.025	0.813	102.07
ASD	PDE6D	rs4916723	C	A	0.414	0.067	0.014	1.92e-06	0.024	0.026	0.363	102.06
ASD	PDE6D	rs529507	G	A	0.148	0.091	0.02	5.76e-06	-0.035	0.037	0.339	96.624
ASD	PDE6D	rs6430841	G	A	0.183	-0.08	0.018	6.4e-06	0.011	0.032	0.724	87.73
ASD	PDE6D	rs644552	A	G	0.063	0.159	0.035	4.21e-06	-0.006	0.058	0.912	138.628
ASD	PDE6D	rs6692705	G	A	0.609	-0.066	0.014	3.26e-06	-0.021	0.025	0.398	95.157
ASD	PDE6D	rs684502	T	G	0.584	-0.063	0.014	9.71e-06	0.005	0.026	0.851	88.718
ASD	PDE6D	rs72934503	G	A	0.483	0.07	0.014	5.89e-07	-0.014	0.025	0.589	115.327
ASD	PDE6D	rs7578456	G	A	0.597	-0.064	0.014	6.53e-06	-0.006	0.025	0.813	90.074
ASD	PDE6D	rs76397219	G	A	0.083	0.14	0.03	3.57e-06	-0.026	0.045	0.562	138.52
ASD	PDE6D	rs77691144	C	T	0.032	0.207	0.044	1.91e-06	0.011	0.067	0.871	123.097
ASD	PDE6D	rs7783557	C	T	0.321	-0.067	0.015	4.36e-06	0.039	0.027	0.145	90.9
ASD	PDE6D	rs78058104	A	G	0.033	0.188	0.04	2.22e-06	0.026	0.067	0.692	104.057
ASD	PDE6D	rs78298487	G	T	0.012	0.255	0.058	9e-06	0.088	0.09	0.324	71.204
ASD	PDE6D	rs78653484	T	C	0.051	-0.176	0.039	4.67e-06	0.036	0.074	0.617	139.078
ASD	PDE6D	rs78827416	A	G	0.075	0.131	0.027	9e-07	0.048	0.046	0.295	109.241
ASD	PDE6D	rs79940520	G	A	0.148	0.095	0.021	4.26e-06	-0.01	0.035	0.776	106.682
ASD	PDE6D	rs910805	A	G	0.764	-0.096	0.016	2.04e-09	-0.006	0.029	0.851	153.385
ASD	PDE6D	rs9366877	G	A	0.427	-0.068	0.014	9.05e-07	0.011	0.025	0.661	106.689
ASD	PDE6D	rs9389208	T	C	0.377	0.067	0.014	3.12e-06	0.022	0.026	0.407	98.497
ASD	PDE7A	rs10110094	G	A	0.855	-0.091	0.019	2.05e-06	0.072	0.036	0.043	94.785
ASD	PDE7A	rs111931861	G	A	0.057	0.217	0.041	1.12e-07	0.051	0.07	0.468	16.686
ASD	PDE7A	rs112635299	T	G	0.017	0.221	0.043	3.04e-07	-0.132	0.084	0.12	5.363
ASD	PDE7A	rs113003385	A	G	0.053	0.133	0.029	6.06e-06	0.058	0.048	0.234	5.802
ASD	PDE7A	rs115833252	T	C	0.028	0.233	0.052	8.74e-06	-0.121	0.075	0.107	9.71
ASD	PDE7A	rs116346488	A	G	0.046	0.143	0.032	7.58e-06	-0.113	0.059	0.056	5.903
ASD	PDE7A	rs116977567	G	T	0.026	0.196	0.043	5.04e-06	0.032	0.071	0.646	6.357
ASD	PDE7A	rs11787216	T	C	0.333	-0.069	0.015	2.59e-06	-0.031	0.027	0.24	7.033
ASD	PDE7A	rs141319505	G	A	0.031	-0.291	0.061	1.88e-06	0.038	0.087	0.661	16.729
ASD	PDE7A	rs141455452	G	T	0.433	-0.078	0.016	8.94e-07	0.02	0.028	0.49	9.99
ASD	PDE7A	rs144911765	C	T	0.027	0.19	0.04	2.36e-06	-0.054	0.069	0.437	6.23
ASD	PDE7A	rs1452075	T	C	0.716	0.081	0.016	2.07e-07	0.003	0.028	0.912	8.767
ASD	PDE7A	rs148587110	C	T	0.015	0.33	0.074	7.4e-06	0.102	0.118	0.389	10.587
ASD	PDE7A	rs149923766	G	T	0.012	0.237	0.048	9.61e-07	0.142	0.097	0.141	4.375
ASD	PDE7A	rs1522603	C	T	0.487	-0.064	0.014	5.34e-06	0.002	0.025	0.933	6.702
ASD	PDE7A	rs16933101	A	G	0.047	-0.153	0.035	9.42e-06	-0.013	0.059	0.832	6.873
ASD	PDE7A	rs17517971	A	G	0.06	0.141	0.032	9.62e-06	0.062	0.052	0.229	7.411
ASD	PDE7A	rs2391769	G	A	0.67	0.077	0.015	1.14e-07	-0.006	0.026	0.813	8.65
ASD	PDE7A	rs28729902	G	A	0.196	0.084	0.018	2.34e-06	-0.06	0.032	0.066	7.33
ASD	PDE7A	rs292441	A	G	0.673	-0.072	0.015	1.12e-06	0.008	0.027	0.759	7.649
ASD	PDE7A	rs325485	G	A	0.626	-0.073	0.014	3.25e-07	-0.004	0.025	0.871	8.206
ASD	PDE7A	rs34509057	A	G	0.246	0.073	0.017	9.73e-06	-0.03	0.029	0.295	6.507
ASD	PDE7A	rs35404050	T	C	0.212	0.084	0.018	1.61e-06	-0.041	0.031	0.182	7.844
ASD	PDE7A	rs45595836	T	C	0.093	0.139	0.027	3.13e-07	-0.047	0.047	0.324	10.829
ASD	PDE7A	rs4750990	C	T	0.386	0.068	0.014	1.37e-06	0.013	0.025	0.617	7.265
ASD	PDE7A	rs4916723	C	A	0.414	0.067	0.014	1.92e-06	0.015	0.026	0.55	7.265
ASD	PDE7A	rs529507	G	A	0.148	0.091	0.02	5.76e-06	-0.05	0.037	0.174	6.878
ASD	PDE7A	rs6430841	G	A	0.183	-0.08	0.018	6.4e-06	0.011	0.032	0.724	6.245
ASD	PDE7A	rs644552	A	G	0.063	0.159	0.035	4.21e-06	-0.035	0.058	0.55	9.867
ASD	PDE7A	rs6692705	G	A	0.609	-0.066	0.014	3.26e-06	-0.006	0.025	0.832	6.773
ASD	PDE7A	rs684502	T	G	0.584	-0.063	0.014	9.71e-06	-0.008	0.026	0.776	6.315
ASD	PDE7A	rs72934503	G	A	0.483	0.07	0.014	5.89e-07	0.01	0.025	0.692	8.209
ASD	PDE7A	rs7578456	G	A	0.597	-0.064	0.014	6.53e-06	-0.012	0.025	0.631	6.411
ASD	PDE7A	rs76397219	G	A	0.083	0.14	0.03	3.57e-06	-0.017	0.045	0.692	9.86
ASD	PDE7A	rs77691144	C	T	0.032	0.207	0.044	1.91e-06	0.072	0.067	0.282	8.762
ASD	PDE7A	rs7783557	C	T	0.321	-0.067	0.015	4.36e-06	-0.014	0.027	0.603	6.47
ASD	PDE7A	rs78058104	A	G	0.033	0.188	0.04	2.22e-06	-0.018	0.067	0.794	7.407
ASD	PDE7A	rs78298487	G	T	0.012	0.255	0.058	9e-06	0.038	0.09	0.676	5.068
ASD	PDE7A	rs78653484	T	C	0.051	-0.176	0.039	4.67e-06	-0.105	0.074	0.155	9.899
ASD	PDE7A	rs78827416	A	G	0.075	0.131	0.027	9e-07	-0.005	0.046	0.912	7.776
ASD	PDE7A	rs79940520	G	A	0.148	0.095	0.021	4.26e-06	0.019	0.035	0.589	7.594
ASD	PDE7A	rs910805	A	G	0.764	-0.096	0.016	2.04e-09	0.009	0.029	0.759	10.918
ASD	PDE7A	rs9366877	G	A	0.427	-0.068	0.014	9.05e-07	0.019	0.025	0.437	7.594
ASD	PDE7A	rs9389208	T	C	0.377	0.067	0.014	3.12e-06	-0.044	0.026	0.089	7.011
ASD	PDE9A	rs10110094	G	A	0.855	-0.091	0.019	2.05e-06	0.028	0.036	0.427	94.785
ASD	PDE9A	rs111931861	G	A	0.057	0.217	0.041	1.12e-07	0.034	0.07	0.631	16.686
ASD	PDE9A	rs112635299	T	G	0.017	0.221	0.043	3.04e-07	0.162	0.084	0.055	5.363
ASD	PDE9A	rs113003385	A	G	0.053	0.133	0.029	6.06e-06	-0.083	0.048	0.085	5.802
ASD	PDE9A	rs115833252	T	C	0.028	0.233	0.052	8.74e-06	0.013	0.075	0.871	9.71
ASD	PDE9A	rs116346488	A	G	0.046	0.143	0.032	7.58e-06	0.039	0.059	0.513	5.903
ASD	PDE9A	rs116977567	G	T	0.026	0.196	0.043	5.04e-06	-0.011	0.071	0.871	6.357
ASD	PDE9A	rs11787216	T	C	0.333	-0.069	0.015	2.59e-06	-0.007	0.027	0.794	7.033
ASD	PDE9A	rs141319505	G	A	0.031	-0.291	0.061	1.88e-06	0.181	0.087	0.037	16.729
ASD	PDE9A	rs141455452	G	T	0.433	-0.078	0.016	8.94e-07	-0.019	0.028	0.49	9.99
ASD	PDE9A	rs144911765	C	T	0.027	0.19	0.04	2.36e-06	-0.039	0.069	0.575	6.23
ASD	PDE9A	rs1452075	T	C	0.716	0.081	0.016	2.07e-07	0.022	0.028	0.437	8.767
ASD	PDE9A	rs148587110	C	T	0.015	0.33	0.074	7.4e-06	0.062	0.118	0.603	10.587
ASD	PDE9A	rs149923766	G	T	0.012	0.237	0.048	9.61e-07	-0.024	0.097	0.794	4.375
ASD	PDE9A	rs1522603	C	T	0.487	-0.064	0.014	5.34e-06	0.006	0.025	0.813	6.702
ASD	PDE9A	rs16933101	A	G	0.047	-0.153	0.035	9.42e-06	0.09	0.059	0.126	6.873
ASD	PDE9A	rs17517971	A	G	0.06	0.141	0.032	9.62e-06	0.004	0.052	0.933	7.411
ASD	PDE9A	rs2391769	G	A	0.67	0.077	0.015	1.14e-07	-0.055	0.026	0.032	8.65
ASD	PDE9A	rs28729902	G	A	0.196	0.084	0.018	2.34e-06	0.064	0.032	0.048	7.33
ASD	PDE9A	rs292441	A	G	0.673	-0.072	0.015	1.12e-06	0.003	0.027	0.933	7.649
ASD	PDE9A	rs325485	G	A	0.626	-0.073	0.014	3.25e-07	0.05	0.025	0.051	8.206
ASD	PDE9A	rs34509057	A	G	0.246	0.073	0.017	9.73e-06	-0.021	0.029	0.457	6.507
ASD	PDE9A	rs35404050	T	C	0.212	0.084	0.018	1.61e-06	0.024	0.031	0.427	7.844
ASD	PDE9A	rs45595836	T	C	0.093	0.139	0.027	3.13e-07	-0.034	0.047	0.479	10.829
ASD	PDE9A	rs4750990	C	T	0.386	0.068	0.014	1.37e-06	0.029	0.025	0.257	7.265
ASD	PDE9A	rs4916723	C	A	0.414	0.067	0.014	1.92e-06	-0.021	0.026	0.417	7.265
ASD	PDE9A	rs529507	G	A	0.148	0.091	0.02	5.76e-06	0.081	0.037	0.027	6.878
ASD	PDE9A	rs6430841	G	A	0.183	-0.08	0.018	6.4e-06	-0.003	0.032	0.933	6.245
ASD	PDE9A	rs644552	A	G	0.063	0.159	0.035	4.21e-06	0.015	0.058	0.794	9.867
ASD	PDE9A	rs6692705	G	A	0.609	-0.066	0.014	3.26e-06	-0.029	0.025	0.257	6.773
ASD	PDE9A	rs684502	T	G	0.584	-0.063	0.014	9.71e-06	-0.019	0.026	0.457	6.315
ASD	PDE9A	rs72934503	G	A	0.483	0.07	0.014	5.89e-07	-0.031	0.025	0.219	8.209
ASD	PDE9A	rs7578456	G	A	0.597	-0.064	0.014	6.53e-06	0.061	0.025	0.014	6.411
ASD	PDE9A	rs76397219	G	A	0.083	0.14	0.03	3.57e-06	0.059	0.045	0.191	9.86
ASD	PDE9A	rs77691144	C	T	0.032	0.207	0.044	1.91e-06	0.053	0.067	0.427	8.762
ASD	PDE9A	rs7783557	C	T	0.321	-0.067	0.015	4.36e-06	0.037	0.027	0.158	6.47
ASD	PDE9A	rs78058104	A	G	0.033	0.188	0.04	2.22e-06	-0.013	0.067	0.851	7.407
ASD	PDE9A	rs78298487	G	T	0.012	0.255	0.058	9e-06	-0.017	0.09	0.851	5.068
ASD	PDE9A	rs78653484	T	C	0.051	-0.176	0.039	4.67e-06	0.092	0.074	0.214	9.899
ASD	PDE9A	rs78827416	A	G	0.075	0.131	0.027	9e-07	-0.006	0.046	0.912	7.776
ASD	PDE9A	rs79940520	G	A	0.148	0.095	0.021	4.26e-06	0.004	0.035	0.912	7.594
ASD	PDE9A	rs910805	A	G	0.764	-0.096	0.016	2.04e-09	-0.004	0.029	0.891	10.918
ASD	PDE9A	rs9366877	G	A	0.427	-0.068	0.014	9.05e-07	-0.004	0.025	0.871	7.594
ASD	PDE9A	rs9389208	T	C	0.377	0.067	0.014	3.12e-06	-0.009	0.026	0.741	7.011
ASD	PDE5A	rs1452075	T	C	0.716	0.081	0.016	2.07e-07	-0.038	0.049	0.434	2.644
ASD	PDE5A	rs16933101	A	G	0.047	-0.153	0.035	9.42e-06	0.028	0.111	0.801	2.073
ASD	PDE5A	rs2391769	G	A	0.67	0.077	0.015	1.14e-07	-0.026	0.045	0.558	2.609
ASD	PDE5A	rs4750990	C	T	0.386	0.068	0.014	1.37e-06	-0.06	0.047	0.199	2.191
ASD	PDE5A	rs529507	G	A	0.148	0.091	0.02	5.76e-06	0.003	0.065	0.958	2.074
ASD	PDE5A	rs6430841	G	A	0.183	-0.08	0.018	6.4e-06	-0.046	0.055	0.402	1.883
ADHD	PDE1A	rs10133551	C	T	0.395	0.064	0.014	5.1e-06	-0.01	0.025	0.676	109.885
ADHD	PDE1A	rs10262192	A	G	0.426	0.073	0.013	2.89e-08	-0.011	0.026	0.676	145.46
ADHD	PDE1A	rs10400419	C	T	0.568	0.07	0.014	1.15e-06	-0.033	0.026	0.2	131.9
ADHD	PDE1A	rs10444728	A	G	0.573	-0.068	0.014	9.96e-07	-0.026	0.026	0.316	125.19
ADHD	PDE1A	rs1077612	T	C	0.23	-0.077	0.017	3.15e-06	0.002	0.031	0.955	116.035
ADHD	PDE1A	rs10956838	C	A	0.315	-0.073	0.015	7.6e-07	-0.029	0.028	0.309	128.31
ADHD	PDE1A	rs10965173	G	A	0.218	-0.078	0.017	2.81e-06	0.014	0.03	0.646	115.825
ADHD	PDE1A	rs11169069	C	T	0.104	-0.1	0.023	9.63e-06	0.005	0.039	0.912	103.275
ADHD	PDE1A	rs11245604	A	G	0.098	0.129	0.025	3.3e-07	-0.038	0.043	0.38	164.664
ADHD	PDE1A	rs112984125	A	G	0.291	-0.106	0.015	3.58e-13	0.037	0.027	0.17	257.979
ADHD	PDE1A	rs11698378	C	T	0.208	0.083	0.018	2.37e-06	0.045	0.032	0.155	125.192
ADHD	PDE1A	rs1222063	A	G	0.371	0.096	0.017	3.07e-08	0.007	0.027	0.794	240.034
ADHD	PDE1A	rs1255536	A	G	0.251	0.066	0.015	9.42e-06	-0.004	0.028	0.912	91.225
ADHD	PDE1A	rs1272878	C	T	0.247	-0.091	0.018	2.83e-07	0.061	0.03	0.04	170.78
ADHD	PDE1A	rs1286138	G	T	0.714	-0.063	0.014	8.81e-06	0.031	0.026	0.234	91.0541
ADHD	PDE1A	rs13234909	A	G	0.386	0.063	0.013	2.81e-06	-0.027	0.025	0.295	103.304
ADHD	PDE1A	rs141547796	A	G	0.113	-0.136	0.026	1.03e-07	-0.045	0.044	0.309	207.051
ADHD	PDE1A	rs1427829	G	A	0.558	-0.08	0.013	1.82e-09	0.016	0.025	0.537	174.865
ADHD	PDE1A	rs143129347	T	C	0.079	0.124	0.027	6.11e-06	0	0.046	1	122.396
ADHD	PDE1A	rs1431592	C	T	0.694	-0.065	0.015	6.98e-06	0.007	0.027	0.794	99.8495
ADHD	PDE1A	rs146130170	G	A	0.259	-0.068	0.015	8.84e-06	-0.009	0.029	0.759	97.9205
ADHD	PDE1A	rs1484144	C	T	0.518	-0.061	0.013	4.27e-06	0.052	0.025	0.037	102.682
ADHD	PDE1A	rs1513155	A	G	0.851	-0.085	0.018	2.92e-06	0.042	0.036	0.245	101.419
ADHD	PDE1A	rs1532744	G	A	0.45	0.065	0.014	1.64e-06	0.014	0.025	0.589	115.994
ADHD	PDE1A	rs17652815	C	T	0.04	0.147	0.032	5.02e-06	-0.011	0.058	0.851	91.3056
ADHD	PDE1A	rs180822580	A	G	0.059	-0.155	0.032	1.66e-06	0.078	0.063	0.219	147.662
ADHD	PDE1A	rs2110042	C	A	0.425	0.06	0.013	7.37e-06	-0.032	0.026	0.204	97.5367
ADHD	PDE1A	rs212178	A	G	0.899	-0.115	0.02	7.68e-09	-0.056	0.041	0.174	134.642
ADHD	PDE1A	rs2144782	T	C	0.373	0.074	0.014	2.49e-07	-0.016	0.026	0.537	142.103
ADHD	PDE1A	rs2243517	C	T	0.34	0.072	0.014	1.26e-07	-0.012	0.025	0.646	129.068
ADHD	PDE1A	rs227378	A	C	0.66	0.074	0.014	2.2e-07	-0.016	0.026	0.55	136.707
ADHD	PDE1A	rs281320	G	T	0.477	0.074	0.013	3.14e-08	0.003	0.025	0.912	150.799
ADHD	PDE1A	rs2835344	T	C	0.259	-0.075	0.016	1.81e-06	0.026	0.03	0.38	121.48
ADHD	PDE1A	rs28411770	C	T	0.377	-0.086	0.015	1.15e-08	0.028	0.027	0.302	193.359
ADHD	PDE1A	rs2944839	T	C	0.574	0.06	0.013	6.25e-06	-0.032	0.025	0.195	97.3076
ADHD	PDE1A	rs4144756	A	G	0.424	0.076	0.015	1.48e-07	-0.01	0.025	0.692	158.177
ADHD	PDE1A	rs4275621	G	A	0.378	-0.072	0.014	1.75e-07	-0.045	0.026	0.085	134.063
ADHD	PDE1A	rs433274	C	T	0.873	0.093	0.02	2.72e-06	-0.017	0.039	0.661	107.636
ADHD	PDE1A	rs4739249	C	A	0.194	-0.081	0.018	6.67e-06	0	0.035	1	113.985
ADHD	PDE1A	rs4839923	A	G	0.409	0.067	0.013	5.38e-07	0.009	0.025	0.708	119.23
ADHD	PDE1A	rs4858241	G	T	0.33	-0.079	0.014	1.74e-08	0.005	0.025	0.832	152.788
ADHD	PDE1A	rs4916723	C	A	0.414	0.077	0.014	1.58e-08	-0.019	0.026	0.468	157.961
ADHD	PDE1A	rs55748262	A	G	0.173	-0.082	0.018	5.28e-06	0.033	0.034	0.347	107.206
ADHD	PDE1A	rs6063848	T	G	0.646	0.071	0.015	1.99e-06	0.018	0.026	0.501	126.435
ADHD	PDE1A	rs60798171	G	T	0.237	0.073	0.016	2.31e-06	0.01	0.029	0.741	107.635
ADHD	PDE1A	rs61896068	A	G	0.248	0.074	0.016	3.74e-06	0.011	0.029	0.708	114.356
ADHD	PDE1A	rs62259516	T	C	0.056	0.143	0.029	5.82e-07	0.034	0.046	0.468	119.485
ADHD	PDE1A	rs6933023	T	C	0.456	0.067	0.013	5.46e-07	-0.005	0.025	0.832	122.081
ADHD	PDE1A	rs713240	T	C	0.482	0.067	0.013	4.56e-07	-0.036	0.025	0.151	125.089
ADHD	PDE1A	rs7229677	C	T	0.337	0.061	0.014	9.69e-06	-0.009	0.026	0.724	91.5795
ADHD	PDE1A	rs72706977	C	T	0.037	0.155	0.034	5.56e-06	0.021	0.062	0.741	94.4154
ADHD	PDE1A	rs72854462	G	A	0.223	-0.078	0.015	3.72e-07	0.008	0.029	0.776	116.232
ADHD	PDE1A	rs74760947	G	A	0.06	0.18	0.032	1.35e-08	0.138	0.059	0.019	201.284
ADHD	PDE1A	rs7479183	G	T	0.502	0.07	0.014	4.98e-07	0.004	0.027	0.871	136.695
ADHD	PDE1A	rs75263467	A	G	0.052	0.159	0.036	9.15e-06	-0.017	0.054	0.741	137.88
ADHD	PDE1A	rs7581057	G	A	0.07	-0.124	0.028	7.08e-06	0.032	0.048	0.513	111.323
ADHD	PDE1A	rs76338508	T	C	0.048	-0.225	0.047	1.78e-06	-0.032	0.069	0.646	255.939
ADHD	PDE1A	rs7634587	G	A	0.383	-0.064	0.014	3.48e-06	0.045	0.026	0.085	105.644
ADHD	PDE1A	rs7824062	A	G	0.468	0.062	0.013	4.03e-06	0.007	0.025	0.794	106.138
ADHD	PDE1A	rs78296223	T	C	0.065	-0.138	0.029	1.64e-06	-0.03	0.052	0.562	128.224
ADHD	PDE1A	rs78305268	A	G	0.012	0.209	0.046	5.1e-06	0.023	0.079	0.776	56.6392
ADHD	PDE1A	rs7989860	A	G	0.557	0.064	0.013	1.26e-06	-0.036	0.025	0.145	112.108
ADHD	PDE1A	rs8058358	T	C	0.47	-0.064	0.014	5.9e-06	-0.014	0.025	0.589	112.477
ADHD	PDE1A	rs8058677	T	C	0.376	0.068	0.014	4.54e-07	0.007	0.026	0.794	120.658
ADHD	PDE1A	rs9357160	A	C	0.326	-0.066	0.015	7.44e-06	-0.02	0.029	0.49	107.427
ADHD	PDE1A	rs9661242	G	A	0.45	0.063	0.014	3.59e-06	-0.014	0.026	0.603	107.576
ADHD	PDE1A	rs9677504	A	G	0.092	0.117	0.021	1.39e-08	-0.025	0.042	0.55	127.152
ADHD	PDE1A	rs992936	C	T	0.546	-0.073	0.014	5.99e-08	0.026	0.025	0.288	147.033
ADHD	PDE2A	rs10133551	C	T	0.395	0.064	0.014	5.1e-06	0.008	0.025	0.759	109.885
ADHD	PDE2A	rs10262192	A	G	0.426	0.073	0.013	2.89e-08	-0.003	0.026	0.912	145.46
ADHD	PDE2A	rs10400419	C	T	0.568	0.07	0.014	1.15e-06	0.008	0.026	0.759	131.9
ADHD	PDE2A	rs10444728	A	G	0.573	-0.068	0.014	9.96e-07	0.007	0.026	0.794	125.19
ADHD	PDE2A	rs1077612	T	C	0.23	-0.077	0.017	3.15e-06	-0.024	0.031	0.437	116.035
ADHD	PDE2A	rs10956838	C	A	0.315	-0.073	0.015	7.6e-07	0.009	0.029	0.759	128.31
ADHD	PDE2A	rs10965173	G	A	0.218	-0.078	0.017	2.81e-06	-0.034	0.03	0.257	115.825
ADHD	PDE2A	rs11169069	C	T	0.104	-0.1	0.023	9.63e-06	-0.021	0.039	0.603	103.275
ADHD	PDE2A	rs11245604	A	G	0.098	0.129	0.025	3.3e-07	-0.067	0.043	0.126	164.664
ADHD	PDE2A	rs112984125	A	G	0.291	-0.106	0.015	3.58e-13	-0.049	0.027	0.069	257.979
ADHD	PDE2A	rs11698378	C	T	0.208	0.083	0.018	2.37e-06	-0.011	0.032	0.724	125.192
ADHD	PDE2A	rs1222063	A	G	0.371	0.096	0.017	3.07e-08	0.005	0.027	0.851	240.034
ADHD	PDE2A	rs1255536	A	G	0.251	0.066	0.015	9.42e-06	-0.062	0.028	0.028	91.225
ADHD	PDE2A	rs1272878	C	T	0.247	-0.091	0.018	2.83e-07	-0.011	0.03	0.724	170.78
ADHD	PDE2A	rs1286138	G	T	0.714	-0.063	0.014	8.81e-06	-0.005	0.026	0.851	91.0541
ADHD	PDE2A	rs13234909	A	G	0.386	0.063	0.013	2.81e-06	0.041	0.025	0.102	103.304
ADHD	PDE2A	rs141547796	A	G	0.113	-0.136	0.026	1.03e-07	0.034	0.044	0.447	207.051
ADHD	PDE2A	rs1427829	G	A	0.558	-0.08	0.013	1.82e-09	0.01	0.025	0.708	174.865
ADHD	PDE2A	rs143129347	T	C	0.079	0.124	0.027	6.11e-06	-0.051	0.046	0.269	122.396
ADHD	PDE2A	rs1431592	C	T	0.694	-0.065	0.015	6.98e-06	-0.021	0.027	0.447	99.8495
ADHD	PDE2A	rs146130170	G	A	0.259	-0.068	0.015	8.84e-06	0.034	0.029	0.24	97.9205
ADHD	PDE2A	rs1484144	C	T	0.518	-0.061	0.013	4.27e-06	0.016	0.025	0.525	102.682
ADHD	PDE2A	rs1513155	A	G	0.851	-0.085	0.018	2.92e-06	-0.021	0.036	0.562	101.419
ADHD	PDE2A	rs1532744	G	A	0.45	0.065	0.014	1.64e-06	0.026	0.025	0.302	115.994
ADHD	PDE2A	rs17652815	C	T	0.04	0.147	0.032	5.02e-06	0.06	0.058	0.302	91.3056
ADHD	PDE2A	rs180822580	A	G	0.059	-0.155	0.032	1.66e-06	0.068	0.063	0.282	147.662
ADHD	PDE2A	rs2110042	C	A	0.425	0.06	0.013	7.37e-06	-0.044	0.026	0.087	97.5367
ADHD	PDE2A	rs212178	A	G	0.899	-0.115	0.02	7.68e-09	-0.055	0.041	0.174	134.642
ADHD	PDE2A	rs2144782	T	C	0.373	0.074	0.014	2.49e-07	-0.014	0.026	0.589	142.103
ADHD	PDE2A	rs2243517	C	T	0.34	0.072	0.014	1.26e-07	0.037	0.025	0.141	129.068
ADHD	PDE2A	rs227378	A	C	0.66	0.074	0.014	2.2e-07	0.007	0.026	0.813	136.707
ADHD	PDE2A	rs281320	G	T	0.477	0.074	0.013	3.14e-08	0.011	0.025	0.646	150.799
ADHD	PDE2A	rs2835344	T	C	0.259	-0.075	0.016	1.81e-06	0.018	0.03	0.55	121.48
ADHD	PDE2A	rs28411770	C	T	0.377	-0.086	0.015	1.15e-08	-0.01	0.027	0.708	193.359
ADHD	PDE2A	rs2944839	T	C	0.574	0.06	0.013	6.25e-06	0.033	0.025	0.186	97.3076
ADHD	PDE2A	rs4144756	A	G	0.424	0.076	0.015	1.48e-07	0.051	0.025	0.042	158.177
ADHD	PDE2A	rs4275621	G	A	0.378	-0.072	0.014	1.75e-07	0.016	0.026	0.537	134.063
ADHD	PDE2A	rs433274	C	T	0.873	0.093	0.02	2.72e-06	0.002	0.039	0.977	107.636
ADHD	PDE2A	rs4739249	C	A	0.194	-0.081	0.018	6.67e-06	-0.028	0.035	0.417	113.985
ADHD	PDE2A	rs4839923	A	G	0.409	0.067	0.013	5.38e-07	-0.018	0.025	0.468	119.23
ADHD	PDE2A	rs4858241	G	T	0.33	-0.079	0.014	1.74e-08	0.021	0.025	0.417	152.788
ADHD	PDE2A	rs4916723	C	A	0.414	0.077	0.014	1.58e-08	0.004	0.026	0.871	157.961
ADHD	PDE2A	rs55748262	A	G	0.173	-0.082	0.018	5.28e-06	0.017	0.034	0.617	107.206
ADHD	PDE2A	rs6063848	T	G	0.646	0.071	0.015	1.99e-06	-0.003	0.026	0.891	126.435
ADHD	PDE2A	rs60798171	G	T	0.237	0.073	0.016	2.31e-06	0.03	0.029	0.302	107.635
ADHD	PDE2A	rs61896068	A	G	0.248	0.074	0.016	3.74e-06	0	0.029	1	114.356
ADHD	PDE2A	rs62259516	T	C	0.056	0.143	0.029	5.82e-07	-0.073	0.046	0.115	119.485
ADHD	PDE2A	rs6933023	T	C	0.456	0.067	0.013	5.46e-07	-0.032	0.025	0.209	122.081
ADHD	PDE2A	rs713240	T	C	0.482	0.067	0.013	4.56e-07	-0.025	0.025	0.324	125.089
ADHD	PDE2A	rs7229677	C	T	0.337	0.061	0.014	9.69e-06	-0.021	0.026	0.427	91.5795
ADHD	PDE2A	rs72706977	C	T	0.037	0.155	0.034	5.56e-06	-0.006	0.062	0.933	94.4154
ADHD	PDE2A	rs72854462	G	A	0.223	-0.078	0.015	3.72e-07	0.01	0.029	0.724	116.232
ADHD	PDE2A	rs74760947	G	A	0.06	0.18	0.032	1.35e-08	0.1	0.059	0.087	201.284
ADHD	PDE2A	rs7479183	G	T	0.502	0.07	0.014	4.98e-07	-0.011	0.027	0.692	136.695
ADHD	PDE2A	rs75263467	A	G	0.052	0.159	0.036	9.15e-06	0.008	0.054	0.871	137.88
ADHD	PDE2A	rs7581057	G	A	0.07	-0.124	0.028	7.08e-06	0.011	0.048	0.813	111.323
ADHD	PDE2A	rs76338508	T	C	0.048	-0.225	0.047	1.78e-06	-0.071	0.069	0.309	255.939
ADHD	PDE2A	rs7634587	G	A	0.383	-0.064	0.014	3.48e-06	-0.006	0.026	0.832	105.644
ADHD	PDE2A	rs7824062	A	G	0.468	0.062	0.013	4.03e-06	0.025	0.025	0.339	106.138
ADHD	PDE2A	rs78296223	T	C	0.065	-0.138	0.029	1.64e-06	0.04	0.052	0.437	128.224
ADHD	PDE2A	rs78305268	A	G	0.012	0.209	0.046	5.1e-06	-0.007	0.079	0.933	56.6392
ADHD	PDE2A	rs7989860	A	G	0.557	0.064	0.013	1.26e-06	0.011	0.025	0.646	112.108
ADHD	PDE2A	rs8058358	T	C	0.47	-0.064	0.014	5.9e-06	0.042	0.025	0.093	112.477
ADHD	PDE2A	rs8058677	T	C	0.376	0.068	0.014	4.54e-07	-0.045	0.026	0.087	120.658
ADHD	PDE2A	rs9357160	A	C	0.326	-0.066	0.015	7.44e-06	-0.019	0.029	0.501	107.427
ADHD	PDE2A	rs9661242	G	A	0.45	0.063	0.014	3.59e-06	-0.009	0.026	0.724	107.576
ADHD	PDE2A	rs9677504	A	G	0.092	0.117	0.021	1.39e-08	-0.038	0.042	0.355	127.152
ADHD	PDE2A	rs992936	C	T	0.546	-0.073	0.014	5.99e-08	0.038	0.025	0.123	147.033
ADHD	PDE3A	rs10133551	C	T	0.395	0.064	0.014	5.1e-06	0.008	0.025	0.741	109.885
ADHD	PDE3A	rs10262192	A	G	0.426	0.073	0.013	2.89e-08	0.024	0.026	0.355	145.46
ADHD	PDE3A	rs10400419	C	T	0.568	0.07	0.014	1.15e-06	-0.014	0.026	0.603	131.9
ADHD	PDE3A	rs10444728	A	G	0.573	-0.068	0.014	9.96e-07	-0.006	0.026	0.813	125.19
ADHD	PDE3A	rs1077612	T	C	0.23	-0.077	0.017	3.15e-06	-0.004	0.031	0.891	116.035
ADHD	PDE3A	rs10956838	C	A	0.315	-0.073	0.015	7.6e-07	-0.001	0.029	0.977	128.31
ADHD	PDE3A	rs10965173	G	A	0.218	-0.078	0.017	2.81e-06	-0.03	0.03	0.324	115.825
ADHD	PDE3A	rs11169069	C	T	0.104	-0.1	0.023	9.63e-06	-0.003	0.039	0.955	103.275
ADHD	PDE3A	rs11245604	A	G	0.098	0.129	0.025	3.3e-07	-0.075	0.043	0.083	164.664
ADHD	PDE3A	rs112984125	A	G	0.291	-0.106	0.015	3.58e-13	-0.014	0.027	0.603	257.979
ADHD	PDE3A	rs11698378	C	T	0.208	0.083	0.018	2.37e-06	0.028	0.032	0.38	125.192
ADHD	PDE3A	rs1222063	A	G	0.371	0.096	0.017	3.07e-08	0.002	0.027	0.955	240.034
ADHD	PDE3A	rs1255536	A	G	0.251	0.066	0.015	9.42e-06	-0.035	0.028	0.224	91.225
ADHD	PDE3A	rs1272878	C	T	0.247	-0.091	0.018	2.83e-07	-0.018	0.03	0.55	170.78
ADHD	PDE3A	rs1286138	G	T	0.714	-0.063	0.014	8.81e-06	0.006	0.026	0.813	91.0541
ADHD	PDE3A	rs13234909	A	G	0.386	0.063	0.013	2.81e-06	0.006	0.025	0.794	103.304
ADHD	PDE3A	rs141547796	A	G	0.113	-0.136	0.026	1.03e-07	0.034	0.044	0.437	207.051
ADHD	PDE3A	rs1427829	G	A	0.558	-0.08	0.013	1.82e-09	0.002	0.025	0.933	174.865
ADHD	PDE3A	rs143129347	T	C	0.079	0.124	0.027	6.11e-06	0.042	0.046	0.363	122.396
ADHD	PDE3A	rs1431592	C	T	0.694	-0.065	0.015	6.98e-06	0.009	0.027	0.724	99.8495
ADHD	PDE3A	rs146130170	G	A	0.259	-0.068	0.015	8.84e-06	0.002	0.029	0.955	97.9205
ADHD	PDE3A	rs1484144	C	T	0.518	-0.061	0.013	4.27e-06	0.018	0.025	0.468	102.682
ADHD	PDE3A	rs1513155	A	G	0.851	-0.085	0.018	2.92e-06	-0.008	0.036	0.832	101.419
ADHD	PDE3A	rs1532744	G	A	0.45	0.065	0.014	1.64e-06	0.038	0.025	0.132	115.994
ADHD	PDE3A	rs17652815	C	T	0.04	0.147	0.032	5.02e-06	0.041	0.058	0.479	91.3056
ADHD	PDE3A	rs180822580	A	G	0.059	-0.155	0.032	1.66e-06	-0.007	0.063	0.912	147.662
ADHD	PDE3A	rs2110042	C	A	0.425	0.06	0.013	7.37e-06	-0.026	0.026	0.316	97.5367
ADHD	PDE3A	rs212178	A	G	0.899	-0.115	0.02	7.68e-09	-0.047	0.041	0.245	134.642
ADHD	PDE3A	rs2144782	T	C	0.373	0.074	0.014	2.49e-07	-0.01	0.026	0.708	142.103
ADHD	PDE3A	rs2243517	C	T	0.34	0.072	0.014	1.26e-07	0.018	0.025	0.468	129.068
ADHD	PDE3A	rs227378	A	C	0.66	0.074	0.014	2.2e-07	-0.037	0.026	0.162	136.707
ADHD	PDE3A	rs281320	G	T	0.477	0.074	0.013	3.14e-08	0.04	0.025	0.107	150.799
ADHD	PDE3A	rs2835344	T	C	0.259	-0.075	0.016	1.81e-06	0.052	0.03	0.078	121.48
ADHD	PDE3A	rs28411770	C	T	0.377	-0.086	0.015	1.15e-08	0.022	0.027	0.417	193.359
ADHD	PDE3A	rs2944839	T	C	0.574	0.06	0.013	6.25e-06	-0.026	0.025	0.288	97.3076
ADHD	PDE3A	rs4144756	A	G	0.424	0.076	0.015	1.48e-07	0.048	0.025	0.059	158.177
ADHD	PDE3A	rs4275621	G	A	0.378	-0.072	0.014	1.75e-07	-0.057	0.026	0.028	134.063
ADHD	PDE3A	rs433274	C	T	0.873	0.093	0.02	2.72e-06	-0.012	0.039	0.776	107.636
ADHD	PDE3A	rs4739249	C	A	0.194	-0.081	0.018	6.67e-06	0.008	0.035	0.832	113.985
ADHD	PDE3A	rs4839923	A	G	0.409	0.067	0.013	5.38e-07	-0.027	0.025	0.288	119.23
ADHD	PDE3A	rs4858241	G	T	0.33	-0.079	0.014	1.74e-08	0.005	0.025	0.832	152.788
ADHD	PDE3A	rs4916723	C	A	0.414	0.077	0.014	1.58e-08	-0.024	0.026	0.347	157.961
ADHD	PDE3A	rs55748262	A	G	0.173	-0.082	0.018	5.28e-06	0.02	0.034	0.55	107.206
ADHD	PDE3A	rs6063848	T	G	0.646	0.071	0.015	1.99e-06	-0.005	0.026	0.851	126.435
ADHD	PDE3A	rs60798171	G	T	0.237	0.073	0.016	2.31e-06	0.007	0.029	0.832	107.635
ADHD	PDE3A	rs61896068	A	G	0.248	0.074	0.016	3.74e-06	0.067	0.029	0.019	114.356
ADHD	PDE3A	rs62259516	T	C	0.056	0.143	0.029	5.82e-07	-0.042	0.046	0.363	119.485
ADHD	PDE3A	rs6933023	T	C	0.456	0.067	0.013	5.46e-07	-0.024	0.025	0.347	122.081
ADHD	PDE3A	rs713240	T	C	0.482	0.067	0.013	4.56e-07	-0.018	0.025	0.479	125.089
ADHD	PDE3A	rs7229677	C	T	0.337	0.061	0.014	9.69e-06	0.02	0.026	0.457	91.5795
ADHD	PDE3A	rs72706977	C	T	0.037	0.155	0.034	5.56e-06	-0.025	0.062	0.692	94.4154
ADHD	PDE3A	rs72854462	G	A	0.223	-0.078	0.015	3.72e-07	0.014	0.029	0.646	116.232
ADHD	PDE3A	rs74760947	G	A	0.06	0.18	0.032	1.35e-08	0.106	0.059	0.069	201.284
ADHD	PDE3A	rs7479183	G	T	0.502	0.07	0.014	4.98e-07	0.014	0.027	0.603	136.695
ADHD	PDE3A	rs75263467	A	G	0.052	0.159	0.036	9.15e-06	-0.01	0.054	0.851	137.88
ADHD	PDE3A	rs7581057	G	A	0.07	-0.124	0.028	7.08e-06	0.01	0.048	0.832	111.323
ADHD	PDE3A	rs76338508	T	C	0.048	-0.225	0.047	1.78e-06	-0.053	0.069	0.447	255.939
ADHD	PDE3A	rs7634587	G	A	0.383	-0.064	0.014	3.48e-06	0.013	0.026	0.631	105.644
ADHD	PDE3A	rs7824062	A	G	0.468	0.062	0.013	4.03e-06	0	0.025	1	106.138
ADHD	PDE3A	rs78296223	T	C	0.065	-0.138	0.029	1.64e-06	-0.01	0.052	0.851	128.224
ADHD	PDE3A	rs78305268	A	G	0.012	0.209	0.046	5.1e-06	-0.043	0.079	0.589	56.6392
ADHD	PDE3A	rs7989860	A	G	0.557	0.064	0.013	1.26e-06	0.009	0.025	0.724	112.108
ADHD	PDE3A	rs8058358	T	C	0.47	-0.064	0.014	5.9e-06	0.025	0.025	0.316	112.477
ADHD	PDE3A	rs8058677	T	C	0.376	0.068	0.014	4.54e-07	-0.018	0.026	0.501	120.658
ADHD	PDE3A	rs9357160	A	C	0.326	-0.066	0.015	7.44e-06	0.035	0.029	0.219	107.427
ADHD	PDE3A	rs9661242	G	A	0.45	0.063	0.014	3.59e-06	0.01	0.026	0.692	107.576
ADHD	PDE3A	rs9677504	A	G	0.092	0.117	0.021	1.39e-08	-0.029	0.042	0.479	127.152
ADHD	PDE3A	rs992936	C	T	0.546	-0.073	0.014	5.99e-08	0.041	0.025	0.1	147.033
ADHD	PDE4D	rs10133551	C	T	0.395	0.064	0.014	5.1e-06	0.038	0.025	0.126	109.885
ADHD	PDE4D	rs10262192	A	G	0.426	0.073	0.013	2.89e-08	0.019	0.026	0.457	145.46
ADHD	PDE4D	rs10400419	C	T	0.568	0.07	0.014	1.15e-06	-0.054	0.026	0.037	131.9
ADHD	PDE4D	rs10444728	A	G	0.573	-0.068	0.014	9.96e-07	-0.01	0.026	0.708	125.19
ADHD	PDE4D	rs1077612	T	C	0.23	-0.077	0.017	3.15e-06	0.01	0.031	0.741	116.035
ADHD	PDE4D	rs10956838	C	A	0.315	-0.073	0.015	7.6e-07	-0.006	0.029	0.832	128.31
ADHD	PDE4D	rs10965173	G	A	0.218	-0.078	0.017	2.81e-06	0.043	0.03	0.151	115.825
ADHD	PDE4D	rs11169069	C	T	0.104	-0.1	0.023	9.63e-06	-0.005	0.039	0.891	103.275
ADHD	PDE4D	rs11245604	A	G	0.098	0.129	0.025	3.3e-07	0.022	0.043	0.617	164.664
ADHD	PDE4D	rs112984125	A	G	0.291	-0.106	0.015	3.58e-13	-0.001	0.027	0.977	257.979
ADHD	PDE4D	rs11698378	C	T	0.208	0.083	0.018	2.37e-06	0.033	0.032	0.302	125.192
ADHD	PDE4D	rs1222063	A	G	0.371	0.096	0.017	3.07e-08	0.032	0.027	0.229	240.034
ADHD	PDE4D	rs1255536	A	G	0.251	0.066	0.015	9.42e-06	0.001	0.028	0.977	91.225
ADHD	PDE4D	rs1272878	C	T	0.247	-0.091	0.018	2.83e-07	0.004	0.03	0.891	170.78
ADHD	PDE4D	rs1286138	G	T	0.714	-0.063	0.014	8.81e-06	-0.012	0.026	0.646	91.0541
ADHD	PDE4D	rs13234909	A	G	0.386	0.063	0.013	2.81e-06	0	0.025	1	103.304
ADHD	PDE4D	rs141547796	A	G	0.113	-0.136	0.026	1.03e-07	-0.017	0.044	0.708	207.051
ADHD	PDE4D	rs1427829	G	A	0.558	-0.08	0.013	1.82e-09	-0.022	0.025	0.389	174.865
ADHD	PDE4D	rs143129347	T	C	0.079	0.124	0.027	6.11e-06	-0.078	0.046	0.089	122.396
ADHD	PDE4D	rs1431592	C	T	0.694	-0.065	0.015	6.98e-06	-0.027	0.027	0.309	99.8495
ADHD	PDE4D	rs146130170	G	A	0.259	-0.068	0.015	8.84e-06	0.021	0.029	0.479	97.9205
ADHD	PDE4D	rs1484144	C	T	0.518	-0.061	0.013	4.27e-06	0.026	0.025	0.302	102.682
ADHD	PDE4D	rs1513155	A	G	0.851	-0.085	0.018	2.92e-06	0.036	0.036	0.316	101.419
ADHD	PDE4D	rs1532744	G	A	0.45	0.065	0.014	1.64e-06	0.036	0.025	0.151	115.994
ADHD	PDE4D	rs17652815	C	T	0.04	0.147	0.032	5.02e-06	0.033	0.058	0.575	91.3056
ADHD	PDE4D	rs180822580	A	G	0.059	-0.155	0.032	1.66e-06	-0.034	0.063	0.589	147.662
ADHD	PDE4D	rs2110042	C	A	0.425	0.06	0.013	7.37e-06	0.016	0.026	0.537	97.5367
ADHD	PDE4D	rs212178	A	G	0.899	-0.115	0.02	7.68e-09	0.024	0.041	0.55	134.642
ADHD	PDE4D	rs2144782	T	C	0.373	0.074	0.014	2.49e-07	-0.013	0.026	0.617	142.103
ADHD	PDE4D	rs2243517	C	T	0.34	0.072	0.014	1.26e-07	0.005	0.025	0.851	129.068
ADHD	PDE4D	rs227378	A	C	0.66	0.074	0.014	2.2e-07	-0.011	0.026	0.676	136.707
ADHD	PDE4D	rs281320	G	T	0.477	0.074	0.013	3.14e-08	0.03	0.025	0.229	150.799
ADHD	PDE4D	rs2835344	T	C	0.259	-0.075	0.016	1.81e-06	0.035	0.03	0.24	121.48
ADHD	PDE4D	rs28411770	C	T	0.377	-0.086	0.015	1.15e-08	0.011	0.027	0.676	193.359
ADHD	PDE4D	rs2944839	T	C	0.574	0.06	0.013	6.25e-06	0.02	0.025	0.427	97.3076
ADHD	PDE4D	rs4144756	A	G	0.424	0.076	0.015	1.48e-07	-0.023	0.025	0.363	158.177
ADHD	PDE4D	rs4275621	G	A	0.378	-0.072	0.014	1.75e-07	0.025	0.026	0.347	134.063
ADHD	PDE4D	rs433274	C	T	0.873	0.093	0.02	2.72e-06	-0.062	0.039	0.112	107.636
ADHD	PDE4D	rs4739249	C	A	0.194	-0.081	0.018	6.67e-06	-0.011	0.035	0.741	113.985
ADHD	PDE4D	rs4839923	A	G	0.409	0.067	0.013	5.38e-07	0.053	0.025	0.034	119.23
ADHD	PDE4D	rs4858241	G	T	0.33	-0.079	0.014	1.74e-08	0.022	0.025	0.38	152.788
ADHD	PDE4D	rs4916723	C	A	0.414	0.077	0.014	1.58e-08	-0.043	0.026	0.091	157.961
ADHD	PDE4D	rs55748262	A	G	0.173	-0.082	0.018	5.28e-06	0.028	0.034	0.407	107.206
ADHD	PDE4D	rs6063848	T	G	0.646	0.071	0.015	1.99e-06	0.016	0.026	0.55	126.435
ADHD	PDE4D	rs60798171	G	T	0.237	0.073	0.016	2.31e-06	-0.027	0.029	0.363	107.635
ADHD	PDE4D	rs61896068	A	G	0.248	0.074	0.016	3.74e-06	-0.077	0.029	0.007	114.356
ADHD	PDE4D	rs62259516	T	C	0.056	0.143	0.029	5.82e-07	0	0.046	1	119.485
ADHD	PDE4D	rs6933023	T	C	0.456	0.067	0.013	5.46e-07	-0.031	0.025	0.219	122.081
ADHD	PDE4D	rs713240	T	C	0.482	0.067	0.013	4.56e-07	0.005	0.025	0.851	125.089
ADHD	PDE4D	rs7229677	C	T	0.337	0.061	0.014	9.69e-06	-0.043	0.026	0.102	91.5795
ADHD	PDE4D	rs72706977	C	T	0.037	0.155	0.034	5.56e-06	-0.004	0.062	0.955	94.4154
ADHD	PDE4D	rs72854462	G	A	0.223	-0.078	0.015	3.72e-07	-0.044	0.029	0.129	116.232
ADHD	PDE4D	rs74760947	G	A	0.06	0.18	0.032	1.35e-08	0.093	0.059	0.115	201.284
ADHD	PDE4D	rs7479183	G	T	0.502	0.07	0.014	4.98e-07	-0.061	0.027	0.023	136.695
ADHD	PDE4D	rs75263467	A	G	0.052	0.159	0.036	9.15e-06	-0.04	0.054	0.457	137.88
ADHD	PDE4D	rs7581057	G	A	0.07	-0.124	0.028	7.08e-06	-0.039	0.048	0.417	111.323
ADHD	PDE4D	rs76338508	T	C	0.048	-0.225	0.047	1.78e-06	-0.06	0.069	0.389	255.939
ADHD	PDE4D	rs7634587	G	A	0.383	-0.064	0.014	3.48e-06	0.017	0.026	0.513	105.644
ADHD	PDE4D	rs7824062	A	G	0.468	0.062	0.013	4.03e-06	-0.026	0.025	0.302	106.138
ADHD	PDE4D	rs78296223	T	C	0.065	-0.138	0.029	1.64e-06	-0.048	0.052	0.355	128.224
ADHD	PDE4D	rs78305268	A	G	0.012	0.209	0.046	5.1e-06	-0.148	0.079	0.062	56.6392
ADHD	PDE4D	rs7989860	A	G	0.557	0.064	0.013	1.26e-06	-0.029	0.025	0.245	112.108
ADHD	PDE4D	rs8058358	T	C	0.47	-0.064	0.014	5.9e-06	0.016	0.025	0.513	112.477
ADHD	PDE4D	rs8058677	T	C	0.376	0.068	0.014	4.54e-07	-0.005	0.026	0.871	120.658
ADHD	PDE4D	rs9357160	A	C	0.326	-0.066	0.015	7.44e-06	0.026	0.029	0.363	107.427
ADHD	PDE4D	rs9661242	G	A	0.45	0.063	0.014	3.59e-06	0.004	0.026	0.871	107.576
ADHD	PDE4D	rs9677504	A	G	0.092	0.117	0.021	1.39e-08	-0.062	0.042	0.135	127.152
ADHD	PDE4D	rs992936	C	T	0.546	-0.073	0.014	5.99e-08	0.015	0.025	0.55	147.033
ADHD	PDE6D	rs10133551	C	T	0.395	0.064	0.014	5.1e-06	0.029	0.025	0.251	109.885
ADHD	PDE6D	rs10262192	A	G	0.426	0.073	0.013	2.89e-08	0.035	0.026	0.174	145.46
ADHD	PDE6D	rs10400419	C	T	0.568	0.07	0.014	1.15e-06	-0.014	0.026	0.603	131.9
ADHD	PDE6D	rs10444728	A	G	0.573	-0.068	0.014	9.96e-07	-0.026	0.026	0.324	125.19
ADHD	PDE6D	rs1077612	T	C	0.23	-0.077	0.017	3.15e-06	0	0.031	1	116.035
ADHD	PDE6D	rs10956838	C	A	0.315	-0.073	0.015	7.6e-07	-0.064	0.028	0.026	128.31
ADHD	PDE6D	rs10965173	G	A	0.218	-0.078	0.017	2.81e-06	-0.044	0.03	0.141	115.825
ADHD	PDE6D	rs11169069	C	T	0.104	-0.1	0.023	9.63e-06	-0.063	0.039	0.105	103.275
ADHD	PDE6D	rs11245604	A	G	0.098	0.129	0.025	3.3e-07	0.003	0.043	0.955	164.664
ADHD	PDE6D	rs112984125	A	G	0.291	-0.106	0.015	3.58e-13	-0.021	0.027	0.437	257.979
ADHD	PDE6D	rs11698378	C	T	0.208	0.083	0.018	2.37e-06	-0.051	0.032	0.11	125.192
ADHD	PDE6D	rs1222063	A	G	0.371	0.096	0.017	3.07e-08	-0.029	0.027	0.269	240.034
ADHD	PDE6D	rs1255536	A	G	0.251	0.066	0.015	9.42e-06	0.021	0.028	0.447	91.225
ADHD	PDE6D	rs1272878	C	T	0.247	-0.091	0.018	2.83e-07	-0.006	0.03	0.851	170.78
ADHD	PDE6D	rs1286138	G	T	0.714	-0.063	0.014	8.81e-06	0.017	0.026	0.513	91.0541
ADHD	PDE6D	rs13234909	A	G	0.386	0.063	0.013	2.81e-06	0.031	0.025	0.224	103.304
ADHD	PDE6D	rs141547796	A	G	0.113	-0.136	0.026	1.03e-07	-0.007	0.044	0.891	207.051
ADHD	PDE6D	rs1427829	G	A	0.558	-0.08	0.013	1.82e-09	-0.006	0.025	0.813	174.865
ADHD	PDE6D	rs143129347	T	C	0.079	0.124	0.027	6.11e-06	-0.062	0.046	0.178	122.396
ADHD	PDE6D	rs1431592	C	T	0.694	-0.065	0.015	6.98e-06	0.014	0.027	0.589	99.8495
ADHD	PDE6D	rs146130170	G	A	0.259	-0.068	0.015	8.84e-06	0.017	0.029	0.562	97.9205
ADHD	PDE6D	rs1484144	C	T	0.518	-0.061	0.013	4.27e-06	0.034	0.025	0.166	102.682
ADHD	PDE6D	rs1513155	A	G	0.851	-0.085	0.018	2.92e-06	0.052	0.036	0.151	101.419
ADHD	PDE6D	rs1532744	G	A	0.45	0.065	0.014	1.64e-06	-0.073	0.025	0.003	115.994
ADHD	PDE6D	rs17652815	C	T	0.04	0.147	0.032	5.02e-06	0.119	0.058	0.042	91.3056
ADHD	PDE6D	rs180822580	A	G	0.059	-0.155	0.032	1.66e-06	0.098	0.063	0.12	147.662
ADHD	PDE6D	rs2110042	C	A	0.425	0.06	0.013	7.37e-06	-0.005	0.026	0.851	97.5367
ADHD	PDE6D	rs212178	A	G	0.899	-0.115	0.02	7.68e-09	-0.012	0.041	0.776	134.642
ADHD	PDE6D	rs2144782	T	C	0.373	0.074	0.014	2.49e-07	-0.011	0.026	0.676	142.103
ADHD	PDE6D	rs2243517	C	T	0.34	0.072	0.014	1.26e-07	0.039	0.025	0.123	129.068
ADHD	PDE6D	rs227378	A	C	0.66	0.074	0.014	2.2e-07	-0.051	0.026	0.051	136.707
ADHD	PDE6D	rs281320	G	T	0.477	0.074	0.013	3.14e-08	-0.006	0.025	0.794	150.799
ADHD	PDE6D	rs2835344	T	C	0.259	-0.075	0.016	1.81e-06	-0.012	0.03	0.676	121.48
ADHD	PDE6D	rs28411770	C	T	0.377	-0.086	0.015	1.15e-08	0.024	0.027	0.38	193.359
ADHD	PDE6D	rs2944839	T	C	0.574	0.06	0.013	6.25e-06	-0.019	0.025	0.437	97.3076
ADHD	PDE6D	rs4144756	A	G	0.424	0.076	0.015	1.48e-07	0.039	0.025	0.12	158.177
ADHD	PDE6D	rs4275621	G	A	0.378	-0.072	0.014	1.75e-07	0.022	0.026	0.398	134.063
ADHD	PDE6D	rs433274	C	T	0.873	0.093	0.02	2.72e-06	-0.002	0.039	0.977	107.636
ADHD	PDE6D	rs4739249	C	A	0.194	-0.081	0.018	6.67e-06	-0.018	0.035	0.603	113.985
ADHD	PDE6D	rs4839923	A	G	0.409	0.067	0.013	5.38e-07	0.041	0.025	0.102	119.23
ADHD	PDE6D	rs4858241	G	T	0.33	-0.079	0.014	1.74e-08	0	0.025	1	152.788
ADHD	PDE6D	rs4916723	C	A	0.414	0.077	0.014	1.58e-08	0.024	0.026	0.363	157.961
ADHD	PDE6D	rs55748262	A	G	0.173	-0.082	0.018	5.28e-06	-0.035	0.034	0.309	107.206
ADHD	PDE6D	rs6063848	T	G	0.646	0.071	0.015	1.99e-06	0.007	0.026	0.794	126.435
ADHD	PDE6D	rs60798171	G	T	0.237	0.073	0.016	2.31e-06	0.014	0.029	0.631	107.635
ADHD	PDE6D	rs61896068	A	G	0.248	0.074	0.016	3.74e-06	-0.024	0.029	0.398	114.356
ADHD	PDE6D	rs62259516	T	C	0.056	0.143	0.029	5.82e-07	-0.016	0.046	0.724	119.485
ADHD	PDE6D	rs6933023	T	C	0.456	0.067	0.013	5.46e-07	0.048	0.025	0.06	122.081
ADHD	PDE6D	rs713240	T	C	0.482	0.067	0.013	4.56e-07	-0.019	0.025	0.447	125.089
ADHD	PDE6D	rs7229677	C	T	0.337	0.061	0.014	9.69e-06	-0.03	0.026	0.251	91.5795
ADHD	PDE6D	rs72706977	C	T	0.037	0.155	0.034	5.56e-06	-0.036	0.062	0.55	94.4154
ADHD	PDE6D	rs72854462	G	A	0.223	-0.078	0.015	3.72e-07	0.028	0.029	0.339	116.232
ADHD	PDE6D	rs74760947	G	A	0.06	0.18	0.032	1.35e-08	0.02	0.059	0.741	201.284
ADHD	PDE6D	rs7479183	G	T	0.502	0.07	0.014	4.98e-07	-0.015	0.027	0.589	136.695
ADHD	PDE6D	rs75263467	A	G	0.052	0.159	0.036	9.15e-06	-0.056	0.054	0.302	137.88
ADHD	PDE6D	rs7581057	G	A	0.07	-0.124	0.028	7.08e-06	-0.019	0.048	0.692	111.323
ADHD	PDE6D	rs76338508	T	C	0.048	-0.225	0.047	1.78e-06	-0.022	0.069	0.759	255.939
ADHD	PDE6D	rs7634587	G	A	0.383	-0.064	0.014	3.48e-06	0.012	0.026	0.661	105.644
ADHD	PDE6D	rs7824062	A	G	0.468	0.062	0.013	4.03e-06	0.004	0.025	0.871	106.138
ADHD	PDE6D	rs78296223	T	C	0.065	-0.138	0.029	1.64e-06	-0.078	0.052	0.132	128.224
ADHD	PDE6D	rs78305268	A	G	0.012	0.209	0.046	5.1e-06	0.091	0.079	0.251	56.6392
ADHD	PDE6D	rs7989860	A	G	0.557	0.064	0.013	1.26e-06	0.048	0.025	0.052	112.108
ADHD	PDE6D	rs8058358	T	C	0.47	-0.064	0.014	5.9e-06	-0.029	0.025	0.257	112.477
ADHD	PDE6D	rs8058677	T	C	0.376	0.068	0.014	4.54e-07	-0.035	0.026	0.178	120.658
ADHD	PDE6D	rs9357160	A	C	0.326	-0.066	0.015	7.44e-06	-0.01	0.029	0.724	107.427
ADHD	PDE6D	rs9661242	G	A	0.45	0.063	0.014	3.59e-06	0.005	0.026	0.851	107.576
ADHD	PDE6D	rs9677504	A	G	0.092	0.117	0.021	1.39e-08	0.006	0.042	0.891	127.152
ADHD	PDE6D	rs992936	C	T	0.546	-0.073	0.014	5.99e-08	0.005	0.025	0.832	147.033
ADHD	PDE7A	rs10133551	C	T	0.395	0.064	0.014	5.1e-06	0.034	0.025	0.174	109.885
ADHD	PDE7A	rs10262192	A	G	0.426	0.073	0.013	2.89e-08	0.039	0.026	0.132	145.46
ADHD	PDE7A	rs10400419	C	T	0.568	0.07	0.014	1.15e-06	-0.004	0.026	0.891	131.9
ADHD	PDE7A	rs10444728	A	G	0.573	-0.068	0.014	9.96e-07	0.019	0.026	0.479	125.19
ADHD	PDE7A	rs1077612	T	C	0.23	-0.077	0.017	3.15e-06	-0.028	0.031	0.355	116.035
ADHD	PDE7A	rs10956838	C	A	0.315	-0.073	0.015	7.6e-07	-0.013	0.028	0.661	128.31
ADHD	PDE7A	rs10965173	G	A	0.218	-0.078	0.017	2.81e-06	0.009	0.03	0.776	115.825
ADHD	PDE7A	rs11169069	C	T	0.104	-0.1	0.023	9.63e-06	0.021	0.039	0.589	103.275
ADHD	PDE7A	rs11245604	A	G	0.098	0.129	0.025	3.3e-07	-0.068	0.043	0.117	164.664
ADHD	PDE7A	rs112984125	A	G	0.291	-0.106	0.015	3.58e-13	-0.029	0.027	0.282	257.979
ADHD	PDE7A	rs11698378	C	T	0.208	0.083	0.018	2.37e-06	-0.007	0.032	0.832	125.192
ADHD	PDE7A	rs1222063	A	G	0.371	0.096	0.017	3.07e-08	0.017	0.027	0.525	240.034
ADHD	PDE7A	rs1255536	A	G	0.251	0.066	0.015	9.42e-06	-0.006	0.028	0.832	91.225
ADHD	PDE7A	rs1272878	C	T	0.247	-0.091	0.018	2.83e-07	-0.045	0.03	0.129	170.78
ADHD	PDE7A	rs1286138	G	T	0.714	-0.063	0.014	8.81e-06	0.004	0.026	0.871	91.0541
ADHD	PDE7A	rs13234909	A	G	0.386	0.063	0.013	2.81e-06	0.03	0.025	0.24	103.304
ADHD	PDE7A	rs141547796	A	G	0.113	-0.136	0.026	1.03e-07	0.038	0.044	0.398	207.051
ADHD	PDE7A	rs1427829	G	A	0.558	-0.08	0.013	1.82e-09	0.023	0.025	0.355	174.865
ADHD	PDE7A	rs143129347	T	C	0.079	0.124	0.027	6.11e-06	0.033	0.046	0.479	122.396
ADHD	PDE7A	rs1431592	C	T	0.694	-0.065	0.015	6.98e-06	-0.02	0.027	0.447	99.8495
ADHD	PDE7A	rs146130170	G	A	0.259	-0.068	0.015	8.84e-06	0.013	0.029	0.646	97.9205
ADHD	PDE7A	rs1484144	C	T	0.518	-0.061	0.013	4.27e-06	0.046	0.025	0.065	102.682
ADHD	PDE7A	rs1513155	A	G	0.851	-0.085	0.018	2.92e-06	-0.059	0.036	0.102	101.419
ADHD	PDE7A	rs1532744	G	A	0.45	0.065	0.014	1.64e-06	0.014	0.025	0.589	115.994
ADHD	PDE7A	rs17652815	C	T	0.04	0.147	0.032	5.02e-06	-0.015	0.058	0.794	91.3056
ADHD	PDE7A	rs180822580	A	G	0.059	-0.155	0.032	1.66e-06	-0.086	0.063	0.174	147.662
ADHD	PDE7A	rs2110042	C	A	0.425	0.06	0.013	7.37e-06	-0.024	0.026	0.339	97.5367
ADHD	PDE7A	rs212178	A	G	0.899	-0.115	0.02	7.68e-09	0.026	0.041	0.525	134.642
ADHD	PDE7A	rs2144782	T	C	0.373	0.074	0.014	2.49e-07	-0.016	0.026	0.537	142.103
ADHD	PDE7A	rs2243517	C	T	0.34	0.072	0.014	1.26e-07	-0.044	0.025	0.081	129.068
ADHD	PDE7A	rs227378	A	C	0.66	0.074	0.014	2.2e-07	-0.023	0.026	0.389	136.707
ADHD	PDE7A	rs281320	G	T	0.477	0.074	0.013	3.14e-08	0.012	0.025	0.617	150.799
ADHD	PDE7A	rs2835344	T	C	0.259	-0.075	0.016	1.81e-06	-0.027	0.03	0.363	121.48
ADHD	PDE7A	rs28411770	C	T	0.377	-0.086	0.015	1.15e-08	0.003	0.027	0.912	193.359
ADHD	PDE7A	rs2944839	T	C	0.574	0.06	0.013	6.25e-06	0.018	0.025	0.457	97.3076
ADHD	PDE7A	rs4144756	A	G	0.424	0.076	0.015	1.48e-07	0.005	0.025	0.832	158.177
ADHD	PDE7A	rs4275621	G	A	0.378	-0.072	0.014	1.75e-07	-0.006	0.026	0.813	134.063
ADHD	PDE7A	rs433274	C	T	0.873	0.093	0.02	2.72e-06	0.074	0.039	0.058	107.636
ADHD	PDE7A	rs4739249	C	A	0.194	-0.081	0.018	6.67e-06	-0.034	0.035	0.331	113.985
ADHD	PDE7A	rs4839923	A	G	0.409	0.067	0.013	5.38e-07	0.048	0.025	0.055	119.23
ADHD	PDE7A	rs4858241	G	T	0.33	-0.079	0.014	1.74e-08	0.004	0.025	0.891	152.788
ADHD	PDE7A	rs4916723	C	A	0.414	0.077	0.014	1.58e-08	0.015	0.026	0.55	157.961
ADHD	PDE7A	rs55748262	A	G	0.173	-0.082	0.018	5.28e-06	-0.012	0.034	0.741	107.206
ADHD	PDE7A	rs6063848	T	G	0.646	0.071	0.015	1.99e-06	0.033	0.026	0.204	126.435
ADHD	PDE7A	rs60798171	G	T	0.237	0.073	0.016	2.31e-06	-0.04	0.029	0.178	107.635
ADHD	PDE7A	rs61896068	A	G	0.248	0.074	0.016	3.74e-06	0.012	0.029	0.692	114.356
ADHD	PDE7A	rs62259516	T	C	0.056	0.143	0.029	5.82e-07	-0.047	0.046	0.309	119.485
ADHD	PDE7A	rs6933023	T	C	0.456	0.067	0.013	5.46e-07	-0.027	0.025	0.295	122.081
ADHD	PDE7A	rs713240	T	C	0.482	0.067	0.013	4.56e-07	-0.002	0.025	0.933	125.089
ADHD	PDE7A	rs7229677	C	T	0.337	0.061	0.014	9.69e-06	0.015	0.026	0.575	91.5795
ADHD	PDE7A	rs72706977	C	T	0.037	0.155	0.034	5.56e-06	-0.062	0.062	0.316	94.4154
ADHD	PDE7A	rs72854462	G	A	0.223	-0.078	0.015	3.72e-07	-0.017	0.029	0.562	116.232
ADHD	PDE7A	rs74760947	G	A	0.06	0.18	0.032	1.35e-08	0.097	0.059	0.098	201.284
ADHD	PDE7A	rs7479183	G	T	0.502	0.07	0.014	4.98e-07	0.02	0.027	0.457	136.695
ADHD	PDE7A	rs75263467	A	G	0.052	0.159	0.036	9.15e-06	-0.053	0.054	0.316	137.88
ADHD	PDE7A	rs7581057	G	A	0.07	-0.124	0.028	7.08e-06	0.072	0.048	0.135	111.323
ADHD	PDE7A	rs76338508	T	C	0.048	-0.225	0.047	1.78e-06	-0.003	0.069	0.955	255.939
ADHD	PDE7A	rs7634587	G	A	0.383	-0.064	0.014	3.48e-06	0.034	0.026	0.191	105.644
ADHD	PDE7A	rs7824062	A	G	0.468	0.062	0.013	4.03e-06	0.029	0.025	0.257	106.138
ADHD	PDE7A	rs78296223	T	C	0.065	-0.138	0.029	1.64e-06	0.045	0.052	0.389	128.224
ADHD	PDE7A	rs78305268	A	G	0.012	0.209	0.046	5.1e-06	0.011	0.079	0.891	56.6392
ADHD	PDE7A	rs7989860	A	G	0.557	0.064	0.013	1.26e-06	-0.016	0.025	0.525	112.108
ADHD	PDE7A	rs8058358	T	C	0.47	-0.064	0.014	5.9e-06	0.002	0.025	0.933	112.477
ADHD	PDE7A	rs8058677	T	C	0.376	0.068	0.014	4.54e-07	-0.005	0.026	0.851	120.658
ADHD	PDE7A	rs9357160	A	C	0.326	-0.066	0.015	7.44e-06	0.072	0.029	0.012	107.427
ADHD	PDE7A	rs9661242	G	A	0.45	0.063	0.014	3.59e-06	0	0.026	1	107.576
ADHD	PDE7A	rs9677504	A	G	0.092	0.117	0.021	1.39e-08	-0.029	0.042	0.49	127.152
ADHD	PDE7A	rs992936	C	T	0.546	-0.073	0.014	5.99e-08	-0.001	0.025	0.977	147.033
ADHD	PDE9A	rs10133551	C	T	0.395	0.064	0.014	5.1e-06	-0.004	0.025	0.871	109.885
ADHD	PDE9A	rs10262192	A	G	0.426	0.073	0.013	2.89e-08	-0.036	0.026	0.162	145.46
ADHD	PDE9A	rs10400419	C	T	0.568	0.07	0.014	1.15e-06	0.017	0.026	0.501	131.9
ADHD	PDE9A	rs10444728	A	G	0.573	-0.068	0.014	9.96e-07	0.008	0.026	0.759	125.19
ADHD	PDE9A	rs1077612	T	C	0.23	-0.077	0.017	3.15e-06	0.004	0.031	0.912	116.035
ADHD	PDE9A	rs10956838	C	A	0.315	-0.073	0.015	7.6e-07	0.005	0.029	0.871	128.31
ADHD	PDE9A	rs10965173	G	A	0.218	-0.078	0.017	2.81e-06	0.082	0.03	0.006	115.825
ADHD	PDE9A	rs11169069	C	T	0.104	-0.1	0.023	9.63e-06	-0.001	0.039	0.977	103.275
ADHD	PDE9A	rs11245604	A	G	0.098	0.129	0.025	3.3e-07	0.061	0.043	0.158	164.664
ADHD	PDE9A	rs112984125	A	G	0.291	-0.106	0.015	3.58e-13	0.006	0.027	0.813	257.979
ADHD	PDE9A	rs11698378	C	T	0.208	0.083	0.018	2.37e-06	-0.014	0.032	0.661	125.192
ADHD	PDE9A	rs1222063	A	G	0.371	0.096	0.017	3.07e-08	-0.048	0.027	0.076	240.034
ADHD	PDE9A	rs1255536	A	G	0.251	0.066	0.015	9.42e-06	0.035	0.028	0.209	91.225
ADHD	PDE9A	rs1272878	C	T	0.247	-0.091	0.018	2.83e-07	-0.01	0.03	0.741	170.78
ADHD	PDE9A	rs1286138	G	T	0.714	-0.063	0.014	8.81e-06	0.028	0.026	0.282	91.0541
ADHD	PDE9A	rs141547796	A	G	0.113	-0.136	0.026	1.03e-07	0.008	0.044	0.851	207.051
ADHD	PDE9A	rs1427829	G	A	0.558	-0.08	0.013	1.82e-09	0.021	0.025	0.398	174.865
ADHD	PDE9A	rs143129347	T	C	0.079	0.124	0.027	6.11e-06	0.004	0.046	0.933	122.396
ADHD	PDE9A	rs1431592	C	T	0.694	-0.065	0.015	6.98e-06	-0.007	0.027	0.776	99.8495
ADHD	PDE9A	rs146130170	G	A	0.259	-0.068	0.015	8.84e-06	-0.006	0.029	0.832	97.9205
ADHD	PDE9A	rs1484144	C	T	0.518	-0.061	0.013	4.27e-06	0.041	0.025	0.098	102.682
ADHD	PDE9A	rs1513155	A	G	0.851	-0.085	0.018	2.92e-06	0.02	0.036	0.575	101.419
ADHD	PDE9A	rs1532744	G	A	0.45	0.065	0.014	1.64e-06	0.018	0.025	0.479	115.994
ADHD	PDE9A	rs17652815	C	T	0.04	0.147	0.032	5.02e-06	-0.011	0.058	0.851	91.3056
ADHD	PDE9A	rs180822580	A	G	0.059	-0.155	0.032	1.66e-06	-0.117	0.063	0.065	147.662
ADHD	PDE9A	rs2110042	C	A	0.425	0.06	0.013	7.37e-06	-0.015	0.026	0.562	97.5367
ADHD	PDE9A	rs212178	A	G	0.899	-0.115	0.02	7.68e-09	-0.02	0.041	0.631	134.642
ADHD	PDE9A	rs2144782	T	C	0.373	0.074	0.014	2.49e-07	0.012	0.026	0.646	142.103
ADHD	PDE9A	rs2243517	C	T	0.34	0.072	0.014	1.26e-07	0.038	0.025	0.135	129.068
ADHD	PDE9A	rs227378	A	C	0.66	0.074	0.014	2.2e-07	0.001	0.026	0.977	136.707
ADHD	PDE9A	rs281320	G	T	0.477	0.074	0.013	3.14e-08	-0.007	0.025	0.776	150.799
ADHD	PDE9A	rs2835344	T	C	0.259	-0.075	0.016	1.81e-06	-0.024	0.03	0.417	121.48
ADHD	PDE9A	rs28411770	C	T	0.377	-0.086	0.015	1.15e-08	0.023	0.027	0.389	193.359
ADHD	PDE9A	rs2944839	T	C	0.574	0.06	0.013	6.25e-06	-0.029	0.025	0.234	97.3076
ADHD	PDE9A	rs4144756	A	G	0.424	0.076	0.015	1.48e-07	0.036	0.025	0.151	158.177
ADHD	PDE9A	rs4275621	G	A	0.378	-0.072	0.014	1.75e-07	-0.017	0.026	0.513	134.063
ADHD	PDE9A	rs433274	C	T	0.873	0.093	0.02	2.72e-06	-0.029	0.039	0.457	107.636
ADHD	PDE9A	rs4739249	C	A	0.194	-0.081	0.018	6.67e-06	-0.025	0.035	0.457	113.985
ADHD	PDE9A	rs4839923	A	G	0.409	0.067	0.013	5.38e-07	0.005	0.025	0.832	119.23
ADHD	PDE9A	rs4858241	G	T	0.33	-0.079	0.014	1.74e-08	0.004	0.025	0.871	152.788
ADHD	PDE9A	rs4916723	C	A	0.414	0.077	0.014	1.58e-08	-0.021	0.026	0.417	157.961
ADHD	PDE9A	rs55748262	A	G	0.173	-0.082	0.018	5.28e-06	0.06	0.034	0.079	107.206
ADHD	PDE9A	rs6063848	T	G	0.646	0.071	0.015	1.99e-06	-0.014	0.026	0.603	126.435
ADHD	PDE9A	rs60798171	G	T	0.237	0.073	0.016	2.31e-06	0.004	0.029	0.891	107.635
ADHD	PDE9A	rs61896068	A	G	0.248	0.074	0.016	3.74e-06	-0.008	0.029	0.776	114.356
ADHD	PDE9A	rs62259516	T	C	0.056	0.143	0.029	5.82e-07	0.005	0.046	0.912	119.485
ADHD	PDE9A	rs6933023	T	C	0.456	0.067	0.013	5.46e-07	-0.015	0.025	0.562	122.081
ADHD	PDE9A	rs713240	T	C	0.482	0.067	0.013	4.56e-07	0.018	0.025	0.479	125.089
ADHD	PDE9A	rs7229677	C	T	0.337	0.061	0.014	9.69e-06	0.024	0.026	0.355	91.5795
ADHD	PDE9A	rs72706977	C	T	0.037	0.155	0.034	5.56e-06	-0.089	0.062	0.148	94.4154
ADHD	PDE9A	rs72854462	G	A	0.223	-0.078	0.015	3.72e-07	-0.027	0.029	0.347	116.232
ADHD	PDE9A	rs74760947	G	A	0.06	0.18	0.032	1.35e-08	-0.018	0.059	0.759	201.284
ADHD	PDE9A	rs7479183	G	T	0.502	0.07	0.014	4.98e-07	-0.017	0.027	0.525	136.695
ADHD	PDE9A	rs75263467	A	G	0.052	0.159	0.036	9.15e-06	0.083	0.054	0.123	137.88
ADHD	PDE9A	rs7581057	G	A	0.07	-0.124	0.028	7.08e-06	-0.055	0.048	0.251	111.323
ADHD	PDE9A	rs76338508	T	C	0.048	-0.225	0.047	1.78e-06	-0.053	0.069	0.447	255.939
ADHD	PDE9A	rs7634587	G	A	0.383	-0.064	0.014	3.48e-06	0.024	0.026	0.355	105.644
ADHD	PDE9A	rs7824062	A	G	0.468	0.062	0.013	4.03e-06	-0.045	0.025	0.079	106.138
ADHD	PDE9A	rs78296223	T	C	0.065	-0.138	0.029	1.64e-06	-0.11	0.052	0.033	128.224
ADHD	PDE9A	rs78305268	A	G	0.012	0.209	0.046	5.1e-06	-0.077	0.079	0.331	56.6392
ADHD	PDE9A	rs7989860	A	G	0.557	0.064	0.013	1.26e-06	-0.004	0.025	0.851	112.108
ADHD	PDE9A	rs8058358	T	C	0.47	-0.064	0.014	5.9e-06	0.029	0.025	0.251	112.477
ADHD	PDE9A	rs8058677	T	C	0.376	0.068	0.014	4.54e-07	0.015	0.026	0.562	120.658
ADHD	PDE9A	rs9357160	A	C	0.326	-0.066	0.015	7.44e-06	-0.008	0.029	0.794	107.427
ADHD	PDE9A	rs9661242	G	A	0.45	0.063	0.014	3.59e-06	-0.046	0.026	0.071	107.576
ADHD	PDE9A	rs9677504	A	G	0.092	0.117	0.021	1.39e-08	-0.056	0.042	0.182	127.152
ADHD	PDE9A	rs992936	C	T	0.546	-0.073	0.014	5.99e-08	-0.01	0.025	0.692	147.033
ADHD	PDE5A	rs10400419	C	T	0.568	0.07	0.014	1.15e-06	-0.015	0.045	0.747	131.9
ADHD	PDE5A	rs11169069	C	T	0.104	-0.1	0.023	9.63e-06	-0.04	0.075	0.598	103.275
ADHD	PDE5A	rs1286138	G	T	0.714	-0.063	0.014	8.81e-06	-0.026	0.047	0.577	91.0541
ADHD	PDE5A	rs1431592	C	T	0.694	-0.065	0.015	6.98e-06	0.048	0.045	0.291	99.8495
ADHD	PDE5A	rs2144782	T	C	0.373	0.074	0.014	2.49e-07	0.048	0.047	0.305	142.103
ADHD	PDE5A	rs281320	G	T	0.477	0.074	0.013	3.14e-08	0	0.043	0.999	150.799
ADHD	PDE5A	rs7634587	G	A	0.383	-0.064	0.014	3.48e-06	-0.009	0.045	0.836	105.644
ADHD	PDE5A	rs7989860	A	G	0.557	0.064	0.013	1.26e-06	0.025	0.045	0.572	112.108
ADHD	PDE5A	rs9677504	A	G	0.092	0.117	0.021	1.39e-08	-0.051	0.066	0.447	127.152
SCZ	PDE1A	rs10124101	A	G	0.547	-0.051	0.011	2.2e-06	-0.045	0.025	0.074	98.3726
SCZ	PDE1A	rs10166548	T	C	0.309	0.052	0.012	6.35e-06	0.026	0.026	0.331	89.1643
SCZ	PDE1A	rs10202934	T	C	0.258	0.057	0.012	3.22e-06	0.04	0.03	0.182	96.242
SCZ	PDE1A	rs1033415	G	A	0.699	0.06	0.012	3.17e-07	-0.011	0.026	0.692	117.415
SCZ	PDE1A	rs10520163	C	T	0.504	-0.061	0.011	1.02e-08	-0.016	0.025	0.513	143.225
SCZ	PDE1A	rs10788251	C	T	0.143	0.081	0.017	2.37e-06	-0.009	0.037	0.813	124.275
SCZ	PDE1A	rs10791097	G	T	0.526	-0.074	0.011	2.88e-12	0.019	0.025	0.447	210.555
SCZ	PDE1A	rs10873500	A	G	0.588	-0.058	0.011	2.15e-07	0.028	0.025	0.269	127.678
SCZ	PDE1A	rs11027857	A	G	0.562	0.063	0.011	3.21e-09	0.006	0.025	0.813	149.064
SCZ	PDE1A	rs111547017	G	A	0.091	-0.093	0.019	9.61e-07	-0.018	0.04	0.661	110.169
SCZ	PDE1A	rs11210892	A	G	0.638	-0.07	0.011	4.97e-10	0.059	0.026	0.02	172.372
SCZ	PDE1A	rs11233598	C	T	0.306	0.057	0.013	4.93e-06	-0.007	0.027	0.794	106.957
SCZ	PDE1A	rs112537273	C	T	0.238	-0.066	0.013	3.7e-07	0.038	0.03	0.204	121.503
SCZ	PDE1A	rs112902183	C	T	0.028	-0.188	0.042	8.43e-06	-0.102	0.084	0.229	147.427
SCZ	PDE1A	rs114042773	C	T	0.012	0.174	0.036	1.42e-06	0.135	0.08	0.093	54.746
SCZ	PDE1A	rs115644251	T	C	0.027	0.219	0.045	1.11e-06	0.024	0.095	0.794	193.735
SCZ	PDE1A	rs11617058	G	T	0.162	-0.073	0.015	5.91e-07	-0.046	0.031	0.138	112.347
SCZ	PDE1A	rs11682175	C	T	0.446	0.074	0.011	2.54e-12	0.039	0.025	0.12	210.35
SCZ	PDE1A	rs11693094	T	C	0.423	-0.073	0.011	7.13e-12	-0.008	0.026	0.759	202.7
SCZ	PDE1A	rs117074560	T	C	0.038	-0.157	0.028	1.66e-08	0.076	0.056	0.178	137.781
SCZ	PDE1A	rs117578877	T	C	0.036	0.136	0.028	8.81e-07	-0.146	0.057	0.01	97.9948
SCZ	PDE1A	rs11807834	A	G	0.265	0.06	0.013	1.76e-06	0.02	0.029	0.479	108.022
SCZ	PDE1A	rs12129573	A	C	0.397	0.069	0.011	2.35e-10	-0.003	0.026	0.912	178.125
SCZ	PDE1A	rs1216019	C	T	0.656	-0.055	0.012	2.25e-06	-0.032	0.028	0.245	105.793
SCZ	PDE1A	rs12237911	A	G	0.056	0.113	0.025	6.44e-06	-0.021	0.052	0.676	104.082
SCZ	PDE1A	rs12326186	A	G	0.285	-0.055	0.012	6.49e-06	-0.015	0.028	0.589	94.1927
SCZ	PDE1A	rs12431410	T	C	0.645	-0.056	0.011	4.22e-07	-0.032	0.026	0.209	109.284
SCZ	PDE1A	rs12485388	A	G	0.323	-0.052	0.012	6.57e-06	0.012	0.026	0.646	91.2984
SCZ	PDE1A	rs12691307	G	A	0.522	-0.071	0.011	1.3e-10	0.012	0.025	0.646	192.255
SCZ	PDE1A	rs12704290	A	G	0.128	-0.107	0.017	1.04e-10	0.033	0.039	0.398	196.329
SCZ	PDE1A	rs12723316	A	G	0.141	-0.071	0.015	3.31e-06	0.04	0.035	0.251	93.5863
SCZ	PDE1A	rs12826178	T	G	0.075	-0.168	0.024	5.3e-12	0.01	0.049	0.832	300.545
SCZ	PDE1A	rs12887734	T	G	0.274	0.087	0.012	1.17e-13	0.02	0.027	0.468	233.653
SCZ	PDE1A	rs12903146	A	G	0.569	0.065	0.011	1.04e-09	0.013	0.025	0.603	159.18
SCZ	PDE1A	rs12938078	A	G	0.188	0.062	0.014	6.99e-06	0.045	0.033	0.182	90.5524
SCZ	PDE1A	rs12991836	C	A	0.372	0.053	0.011	1.75e-06	-0.054	0.027	0.045	100.178
SCZ	PDE1A	rs12997796	G	A	0.176	-0.064	0.014	3.08e-06	0.018	0.032	0.575	91.6628
SCZ	PDE1A	rs13150898	G	A	0.164	0.079	0.015	1.6e-07	-0.035	0.032	0.275	133.193
SCZ	PDE1A	rs13217619	C	T	0.068	-0.22	0.02	1.44e-29	0.043	0.038	0.257	472.012
SCZ	PDE1A	rs13240464	C	T	0.375	-0.081	0.011	6.16e-13	-0.004	0.026	0.891	235.473
SCZ	PDE1A	rs1329313	T	C	0.55	0.054	0.011	3.41e-07	-0.007	0.026	0.794	113.139
SCZ	PDE1A	rs1339227	T	C	0.342	-0.06	0.011	6.86e-08	-0.041	0.027	0.123	124.689
SCZ	PDE1A	rs1360695	A	G	0.642	0.055	0.011	4.89e-07	0	0.026	1	107.346
SCZ	PDE1A	rs140130327	T	C	0.012	0.248	0.05	5.33e-07	0.026	0.095	0.776	112.041
SCZ	PDE1A	rs140505938	T	C	0.169	-0.091	0.015	9.34e-10	0.006	0.033	0.851	178.966
SCZ	PDE1A	rs149110600	A	G	0.097	0.109	0.023	1.69e-06	0.036	0.046	0.427	160.815
SCZ	PDE1A	rs1498232	C	T	0.693	-0.07	0.012	1.28e-09	-0.009	0.027	0.741	160.686
SCZ	PDE1A	rs1501357	C	T	0.184	0.077	0.013	1.24e-08	-0.006	0.033	0.851	135.69
SCZ	PDE1A	rs1509378	G	A	0.65	-0.062	0.012	8.37e-08	0.002	0.026	0.933	134.203
SCZ	PDE1A	rs1524480	T	G	0.219	-0.062	0.013	4.05e-06	0.018	0.031	0.575	100.11
SCZ	PDE1A	rs16867576	G	A	0.11	-0.096	0.017	1.36e-08	-0.046	0.035	0.191	139.137
SCZ	PDE1A	rs16937	G	A	0.676	-0.056	0.011	8.69e-07	0.024	0.027	0.372	105.337
SCZ	PDE1A	rs1702294	C	T	0.79	0.116	0.014	2.79e-17	-0.013	0.032	0.692	343.647
SCZ	PDE1A	rs17194490	T	G	0.16	0.097	0.015	4.87e-11	0.048	0.034	0.155	195.901
SCZ	PDE1A	rs17432316	C	T	0.258	-0.06	0.013	2.27e-06	0.021	0.029	0.468	105.563
SCZ	PDE1A	rs17522122	T	G	0.489	0.049	0.011	4.74e-06	-0.021	0.025	0.389	93.0249
SCZ	PDE1A	rs17684571	T	C	0.218	-0.061	0.013	4.66e-06	-0.046	0.03	0.117	97.857
SCZ	PDE1A	rs17731	A	G	0.349	0.052	0.011	2.15e-06	-0.01	0.026	0.692	93.369
SCZ	PDE1A	rs1863824	A	G	0.625	-0.05	0.011	5.55e-06	-0.006	0.025	0.832	88.9988
SCZ	PDE1A	rs1914395	A	G	0.047	0.102	0.02	5.2e-07	0.089	0.06	0.135	71.7661
SCZ	PDE1A	rs1922857	A	G	0.4	0.048	0.011	9.95e-06	0.028	0.026	0.282	84.2849
SCZ	PDE1A	rs1940171	G	A	0.184	-0.081	0.014	2.63e-09	0.013	0.032	0.676	152.14
SCZ	PDE1A	rs198160	T	G	0.499	-0.054	0.012	2.2e-06	-0.027	0.026	0.302	113.827
SCZ	PDE1A	rs2007044	G	A	0.366	0.092	0.011	2.62e-17	0.006	0.025	0.813	301.34
SCZ	PDE1A	rs2026714	G	A	0.523	0.056	0.011	1.88e-07	0.026	0.025	0.302	119.962
SCZ	PDE1A	rs2053079	G	A	0.259	0.073	0.012	3.79e-09	0.037	0.031	0.224	159.509
SCZ	PDE1A	rs2068012	C	T	0.22	0.069	0.013	4.14e-08	0.028	0.031	0.363	126.054
SCZ	PDE1A	rs2077586	G	A	0.272	-0.065	0.012	1.53e-07	-0.01	0.028	0.708	129.762
SCZ	PDE1A	rs2094900	A	G	0.386	0.052	0.011	1.27e-06	-0.031	0.025	0.219	98.9377
SCZ	PDE1A	rs2189246	A	G	0.5	0.048	0.011	7.16e-06	-0.011	0.024	0.661	89.312
SCZ	PDE1A	rs2189807	A	G	0.62	-0.055	0.011	5.67e-07	-0.006	0.026	0.813	109.623
SCZ	PDE1A	rs2247870	A	G	0.561	0.05	0.011	2.24e-06	0.01	0.025	0.676	95.0763
SCZ	PDE1A	rs227932	G	A	0.886	0.085	0.017	3.76e-07	-0.03	0.039	0.447	112.962
SCZ	PDE1A	rs2285217	T	G	0.356	-0.049	0.011	7.02e-06	0.003	0.026	0.912	85.6658
SCZ	PDE1A	rs2304389	A	G	0.17	0.073	0.015	5.48e-07	-0.002	0.034	0.955	115.178
SCZ	PDE1A	rs238783	A	G	0.39	-0.051	0.011	7.69e-06	0.044	0.026	0.093	95.5057
SCZ	PDE1A	rs248083	A	G	0.508	0.051	0.011	6.06e-06	0.013	0.025	0.589	100.366
SCZ	PDE1A	rs2506125	A	G	0.419	-0.051	0.011	5.62e-06	-0.032	0.025	0.204	96.5995
SCZ	PDE1A	rs2514218	T	C	0.352	-0.072	0.012	4.09e-10	-0.004	0.026	0.891	183.795
SCZ	PDE1A	rs2535627	C	T	0.5	-0.07	0.011	3.96e-11	0.009	0.025	0.724	190.439
SCZ	PDE1A	rs2828478	G	A	0.62	-0.057	0.011	5.26e-07	0.005	0.026	0.851	116.948
SCZ	PDE1A	rs2905426	T	G	0.669	-0.065	0.011	6.92e-09	0.052	0.026	0.047	143.676
SCZ	PDE1A	rs2909457	A	G	0.584	-0.059	0.011	4.38e-08	-0.014	0.025	0.562	130.661
SCZ	PDE1A	rs2945232	C	T	0.454	0.061	0.011	2.03e-08	-0.049	0.027	0.071	140.647
SCZ	PDE1A	rs2973155	C	T	0.641	0.067	0.011	1.02e-09	0.015	0.026	0.55	161.045
SCZ	PDE1A	rs301797	A	C	0.312	0.068	0.012	2.72e-09	0.005	0.026	0.851	154.3
SCZ	PDE1A	rs302010	G	A	0.838	0.069	0.014	1.31e-06	0.008	0.033	0.813	98.6427
SCZ	PDE1A	rs34291370	A	G	0.516	0.05	0.011	3.33e-06	-0.007	0.025	0.794	96.3978
SCZ	PDE1A	rs34753377	G	T	0.356	-0.064	0.012	1.06e-07	-0.028	0.026	0.288	146.42
SCZ	PDE1A	rs34796896	A	G	0.207	-0.086	0.013	6.23e-11	-0.033	0.03	0.288	189.276
SCZ	PDE1A	rs35123781	G	A	0.334	0.054	0.011	1.72e-06	-0.006	0.026	0.813	101.659
SCZ	PDE1A	rs35225200	C	A	0.092	0.145	0.02	9.56e-13	-0.016	0.045	0.724	272.085
SCZ	PDE1A	rs36068923	G	A	0.192	0.084	0.013	1.05e-10	0.046	0.031	0.132	169.041
SCZ	PDE1A	rs3735025	C	T	0.36	-0.064	0.011	7.75e-09	0.033	0.026	0.209	144.389
SCZ	PDE1A	rs3770752	G	A	0.381	-0.054	0.011	2.63e-06	0.011	0.026	0.676	104.214
SCZ	PDE1A	rs3798869	A	G	0.443	-0.065	0.011	1.15e-09	0.007	0.025	0.794	160.155
SCZ	PDE1A	rs3808581	A	G	0.166	0.07	0.014	3.3e-07	0.001	0.034	0.977	106.243
SCZ	PDE1A	rs3849046	T	C	0.509	0.063	0.011	4.83e-09	0.002	0.025	0.933	151.82
SCZ	PDE1A	rs3924916	G	A	0.417	-0.051	0.011	2.5e-06	0.017	0.025	0.49	96.8256
SCZ	PDE1A	rs4084594	C	T	0.367	-0.052	0.011	2.28e-06	0.03	0.026	0.245	98.4766
SCZ	PDE1A	rs4129585	C	A	0.555	-0.078	0.011	2.03e-13	0	0.025	1	234.863
SCZ	PDE1A	rs427230	T	C	0.092	0.116	0.021	4.03e-08	0.032	0.045	0.479	174.715
SCZ	PDE1A	rs4330281	C	T	0.481	0.059	0.011	5.51e-08	-0.008	0.025	0.759	133.789
SCZ	PDE1A	rs4388249	T	C	0.154	0.072	0.014	1.02e-07	-0.009	0.034	0.794	104.358
SCZ	PDE1A	rs4391122	G	A	0.469	0.079	0.011	1.73e-13	-0.027	0.025	0.282	239.839
SCZ	PDE1A	rs4523957	T	G	0.615	0.068	0.011	1.04e-09	0.001	0.026	0.977	170.669
SCZ	PDE1A	rs4648845	T	C	0.476	0.069	0.012	4.03e-09	-0.018	0.025	0.457	183.579
SCZ	PDE1A	rs4702	A	G	0.563	-0.078	0.011	2.3e-12	0.012	0.025	0.646	233.982
SCZ	PDE1A	rs4733770	A	G	0.316	-0.054	0.012	2.31e-06	-0.002	0.027	0.955	98.7931
SCZ	PDE1A	rs4765568	C	T	0.213	0.067	0.013	7.05e-07	-0.011	0.032	0.741	114.376
SCZ	PDE1A	rs4766428	T	C	0.453	0.068	0.011	7.09e-10	-0.034	0.025	0.174	179.73
SCZ	PDE1A	rs4775046	T	C	0.502	-0.048	0.011	6.26e-06	-0.043	0.025	0.091	90.7776
SCZ	PDE1A	rs4834639	C	T	0.454	0.05	0.011	4.91e-06	-0.056	0.026	0.032	94.9261
SCZ	PDE1A	rs4856646	A	G	0.382	-0.058	0.011	2.52e-07	0.003	0.026	0.912	121.771
SCZ	PDE1A	rs524732	A	G	0.199	0.06	0.013	3.17e-06	0.066	0.031	0.03	87.9221
SCZ	PDE1A	rs535883	A	G	0.455	0.051	0.011	6.98e-06	0.017	0.026	0.513	99.9981
SCZ	PDE1A	rs55675132	T	C	0.262	-0.056	0.012	3.27e-06	0.004	0.028	0.871	95.3812
SCZ	PDE1A	rs55757091	A	G	0.169	0.071	0.014	5.72e-07	0.054	0.034	0.115	109.006
SCZ	PDE1A	rs56145559	T	C	0.214	0.071	0.013	8.42e-08	-0.007	0.03	0.813	130.46
SCZ	PDE1A	rs56205728	A	G	0.288	0.068	0.012	4.92e-08	0.024	0.028	0.398	144.872
SCZ	PDE1A	rs56775891	T	C	0.25	0.061	0.012	2.17e-07	0.016	0.028	0.562	108.998
SCZ	PDE1A	rs56873913	G	T	0.218	-0.067	0.013	2.19e-07	-0.027	0.029	0.347	118.087
SCZ	PDE1A	rs57549656	G	A	0.203	0.064	0.013	1.22e-06	0.002	0.031	0.955	100.977
SCZ	PDE1A	rs58120505	C	T	0.421	-0.081	0.011	6.43e-14	0.05	0.025	0.042	245.523
SCZ	PDE1A	rs6065094	G	A	0.647	0.074	0.011	5.52e-11	-0.01	0.027	0.708	194.346
SCZ	PDE1A	rs6137162	T	C	0.297	0.061	0.012	1.22e-07	0.043	0.028	0.12	119.634
SCZ	PDE1A	rs61847307	T	C	0.3	-0.063	0.012	2.08e-07	-0.005	0.028	0.851	127.981
SCZ	PDE1A	rs62064224	A	G	0.498	-0.05	0.011	5.72e-06	-0.002	0.025	0.955	95.7253
SCZ	PDE1A	rs634940	T	G	0.244	0.059	0.012	2.27e-06	-0.033	0.029	0.251	98.3274
SCZ	PDE1A	rs6430095	A	G	0.188	0.081	0.014	1.21e-08	-0.003	0.033	0.933	153.565
SCZ	PDE1A	rs6430491	A	G	0.199	-0.064	0.013	1.61e-06	0.009	0.031	0.776	101.359
SCZ	PDE1A	rs6518257	C	T	0.698	0.055	0.012	2.51e-06	0.063	0.026	0.016	99.196
SCZ	PDE1A	rs6670165	T	C	0.201	0.071	0.014	1.16e-07	-0.015	0.032	0.646	126
SCZ	PDE1A	rs6704768	A	G	0.529	-0.074	0.011	3.15e-12	0.004	0.025	0.891	209.825
SCZ	PDE1A	rs67065737	G	A	0.114	-0.089	0.02	9.61e-06	-0.088	0.041	0.031	123.853
SCZ	PDE1A	rs6707588	C	T	0.646	-0.059	0.012	9.5e-07	-0.008	0.027	0.759	122.522
SCZ	PDE1A	rs679087	A	C	0.353	-0.061	0.011	7.06e-08	0.036	0.025	0.155	131.685
SCZ	PDE1A	rs6919939	A	G	0.693	0.054	0.012	4.2e-06	-0.025	0.027	0.347	94.0621
SCZ	PDE1A	rs695134	T	C	0.575	-0.056	0.011	2.09e-07	0.001	0.025	0.977	117.535
SCZ	PDE1A	rs6984242	A	G	0.603	-0.064	0.011	1.76e-09	0.002	0.025	0.933	153.353
SCZ	PDE1A	rs7008026	C	T	0.154	0.067	0.015	4.73e-06	-0.079	0.036	0.03	91.4269
SCZ	PDE1A	rs7207904	A	G	0.374	-0.048	0.011	7.82e-06	0.035	0.025	0.162	84.2913
SCZ	PDE1A	rs7231178	A	G	0.517	0.048	0.011	8.16e-06	-0.002	0.025	0.933	89.9545
SCZ	PDE1A	rs7267348	C	T	0.267	0.064	0.012	1.18e-07	0.001	0.03	0.977	124.699
SCZ	PDE1A	rs72704544	G	A	0.201	0.07	0.013	1.07e-07	0.001	0.031	0.977	122.511
SCZ	PDE1A	rs73060317	G	T	0.261	-0.061	0.012	6.6e-07	-0.06	0.027	0.026	112.77
SCZ	PDE1A	rs73185299	A	G	0.328	0.055	0.012	1.84e-06	-0.019	0.027	0.479	103.7
SCZ	PDE1A	rs73229090	A	C	0.113	-0.099	0.018	1.95e-08	0.033	0.039	0.398	153.68
SCZ	PDE1A	rs7372960	C	T	0.241	-0.067	0.013	1.25e-07	0.037	0.029	0.209	127.838
SCZ	PDE1A	rs7405404	C	T	0.74	-0.078	0.013	3.93e-10	0.016	0.03	0.589	182.524
SCZ	PDE1A	rs7432375	A	G	0.435	-0.071	0.011	5.27e-11	0.003	0.025	0.912	193.735
SCZ	PDE1A	rs7521492	G	A	0.572	-0.055	0.011	5.64e-07	0.008	0.025	0.759	115.224
SCZ	PDE1A	rs7523273	G	A	0.33	-0.06	0.012	1.61e-07	0.011	0.027	0.661	123.338
SCZ	PDE1A	rs75968099	T	C	0.363	0.079	0.011	3.39e-12	-0.005	0.026	0.832	223.105
SCZ	PDE1A	rs7599488	T	C	0.418	-0.055	0.011	3.11e-07	0.027	0.025	0.282	114.421
SCZ	PDE1A	rs7601312	G	A	0.492	0.057	0.011	6.43e-08	-0.021	0.024	0.398	124.559
SCZ	PDE1A	rs76456399	A	C	0.026	0.186	0.041	6.56e-06	0.035	0.069	0.617	134.32
SCZ	PDE1A	rs77149735	A	G	0.022	0.285	0.049	4.4e-09	-0.018	0.074	0.813	268.292
SCZ	PDE1A	rs77421486	A	C	0.033	-0.119	0.026	7.01e-06	0.022	0.096	0.813	69.0998
SCZ	PDE1A	rs7779018	G	A	0.415	-0.063	0.012	9.7e-08	-0.006	0.025	0.813	147.418
SCZ	PDE1A	rs7811528	G	A	0.143	0.068	0.015	4.77e-06	0.02	0.033	0.562	88.3107
SCZ	PDE1A	rs7819570	T	G	0.199	0.077	0.014	1.9e-08	0.024	0.033	0.457	146.281
SCZ	PDE1A	rs783527	T	C	0.405	0.056	0.011	2.31e-07	-0.047	0.025	0.066	115.854
SCZ	PDE1A	rs78381888	G	A	0.193	-0.083	0.016	1.5e-07	0.007	0.032	0.832	166.487
SCZ	PDE1A	rs78392994	C	T	0.091	-0.089	0.02	5.05e-06	-0.038	0.045	0.398	100.668
SCZ	PDE1A	rs7893279	G	T	0.107	-0.113	0.017	3.56e-11	0.055	0.038	0.141	189.553
SCZ	PDE1A	rs79193624	C	T	0.032	-0.203	0.037	5.98e-08	-0.04	0.082	0.631	195.767
SCZ	PDE1A	rs79247094	A	G	0.123	-0.082	0.018	4.06e-06	-0.015	0.038	0.692	113.058
SCZ	PDE1A	rs7934083	C	T	0.526	0.056	0.011	2.42e-07	0.018	0.025	0.49	121.218
SCZ	PDE1A	rs7951870	C	T	0.176	0.092	0.014	8.25e-11	0.004	0.033	0.912	191.735
SCZ	PDE1A	rs8042374	G	A	0.241	-0.087	0.012	1.87e-12	-0.007	0.03	0.813	216.311
SCZ	PDE1A	rs8066384	C	T	0.749	0.058	0.012	1.12e-06	0.044	0.028	0.12	97.4554
SCZ	PDE1A	rs8082590	A	G	0.623	-0.067	0.012	6.84e-09	0.024	0.027	0.372	160.931
SCZ	PDE1A	rs8099121	G	A	0.777	-0.06	0.013	4.81e-06	0.084	0.031	0.007	95.8957
SCZ	PDE1A	rs811043	A	G	0.325	0.054	0.012	3.58e-06	0.004	0.027	0.891	99.1378
SCZ	PDE1A	rs832187	T	C	0.598	-0.061	0.011	2.58e-08	0.018	0.026	0.49	136.762
SCZ	PDE1A	rs9311094	T	C	0.213	-0.058	0.013	7.57e-06	-0.035	0.03	0.257	87.8601
SCZ	PDE1A	rs9316337	A	G	0.557	-0.051	0.011	1.71e-06	-0.009	0.025	0.708	99.8846
SCZ	PDE1A	rs9330316	G	A	0.314	-0.062	0.012	7.69e-08	0.046	0.027	0.089	127.095
SCZ	PDE1A	rs9398171	T	C	0.645	-0.064	0.012	3.37e-08	-0.024	0.027	0.38	143.506
SCZ	PDE1A	rs9420	G	A	0.698	-0.061	0.011	6.65e-08	-0.005	0.027	0.851	121.194
SCZ	PDE1A	rs9636107	G	A	0.49	0.076	0.011	9.09e-13	0.046	0.025	0.065	224.416
SCZ	PDE1A	rs9677260	T	G	0.169	0.067	0.014	2.41e-06	0.033	0.033	0.324	96.1845
SCZ	PDE1A	rs9695226	G	A	0.332	0.059	0.012	2.52e-07	-0.037	0.027	0.166	120.466
SCZ	PDE2A	rs10124101	A	G	0.547	-0.051	0.011	2.2e-06	0.027	0.025	0.282	98.3726
SCZ	PDE2A	rs10166548	T	C	0.309	0.052	0.012	6.35e-06	0.009	0.026	0.724	89.1643
SCZ	PDE2A	rs10202934	T	C	0.258	0.057	0.012	3.22e-06	0.062	0.03	0.038	96.242
SCZ	PDE2A	rs1033415	G	A	0.699	0.06	0.012	3.17e-07	-0.006	0.026	0.813	117.415
SCZ	PDE2A	rs10520163	C	T	0.504	-0.061	0.011	1.02e-08	0.02	0.025	0.427	143.225
SCZ	PDE2A	rs10788251	C	T	0.143	0.081	0.017	2.37e-06	-0.012	0.037	0.741	124.275
SCZ	PDE2A	rs10791097	G	T	0.526	-0.074	0.011	2.88e-12	0.024	0.025	0.339	210.555
SCZ	PDE2A	rs10873500	A	G	0.588	-0.058	0.011	2.15e-07	-0.022	0.025	0.38	127.678
SCZ	PDE2A	rs11027857	A	G	0.562	0.063	0.011	3.21e-09	0.033	0.025	0.186	149.064
SCZ	PDE2A	rs111547017	G	A	0.091	-0.093	0.019	9.61e-07	0.008	0.04	0.832	110.169
SCZ	PDE2A	rs11210892	A	G	0.638	-0.07	0.011	4.97e-10	-0.004	0.026	0.871	172.372
SCZ	PDE2A	rs11233598	C	T	0.306	0.057	0.013	4.93e-06	0.035	0.027	0.186	106.957
SCZ	PDE2A	rs112537273	C	T	0.238	-0.066	0.013	3.7e-07	-0.003	0.03	0.933	121.503
SCZ	PDE2A	rs112902183	C	T	0.028	-0.188	0.042	8.43e-06	0.008	0.084	0.933	147.427
SCZ	PDE2A	rs114042773	C	T	0.012	0.174	0.036	1.42e-06	0.074	0.08	0.355	54.746
SCZ	PDE2A	rs115644251	T	C	0.027	0.219	0.045	1.11e-06	-0.012	0.095	0.912	193.735
SCZ	PDE2A	rs11617058	G	T	0.162	-0.073	0.015	5.91e-07	0.008	0.031	0.813	112.347
SCZ	PDE2A	rs11682175	C	T	0.446	0.074	0.011	2.54e-12	0.008	0.025	0.741	210.35
SCZ	PDE2A	rs11693094	T	C	0.423	-0.073	0.011	7.13e-12	0.059	0.026	0.021	202.7
SCZ	PDE2A	rs117074560	T	C	0.038	-0.157	0.028	1.66e-08	-0.01	0.057	0.851	137.781
SCZ	PDE2A	rs117578877	T	C	0.036	0.136	0.028	8.81e-07	-0.007	0.057	0.912	97.9948
SCZ	PDE2A	rs11807834	A	G	0.265	0.06	0.013	1.76e-06	-0.017	0.029	0.575	108.022
SCZ	PDE2A	rs12129573	A	C	0.397	0.069	0.011	2.35e-10	0	0.026	1	178.125
SCZ	PDE2A	rs1216019	C	T	0.656	-0.055	0.012	2.25e-06	-0.035	0.028	0.214	105.793
SCZ	PDE2A	rs12237911	A	G	0.056	0.113	0.025	6.44e-06	-0.022	0.052	0.676	104.082
SCZ	PDE2A	rs12326186	A	G	0.285	-0.055	0.012	6.49e-06	-0.008	0.028	0.794	94.1927
SCZ	PDE2A	rs12431410	T	C	0.645	-0.056	0.011	4.22e-07	-0.06	0.026	0.02	109.284
SCZ	PDE2A	rs12485388	A	G	0.323	-0.052	0.012	6.57e-06	-0.012	0.026	0.661	91.2984
SCZ	PDE2A	rs12691307	G	A	0.522	-0.071	0.011	1.3e-10	-0.04	0.025	0.11	192.255
SCZ	PDE2A	rs12704290	A	G	0.128	-0.107	0.017	1.04e-10	-0.019	0.039	0.617	196.329
SCZ	PDE2A	rs12723316	A	G	0.141	-0.071	0.015	3.31e-06	0.037	0.035	0.295	93.5863
SCZ	PDE2A	rs12826178	T	G	0.075	-0.168	0.024	5.3e-12	0.06	0.049	0.214	300.545
SCZ	PDE2A	rs12887734	T	G	0.274	0.087	0.012	1.17e-13	0.062	0.027	0.023	233.653
SCZ	PDE2A	rs12903146	A	G	0.569	0.065	0.011	1.04e-09	-0.003	0.025	0.891	159.18
SCZ	PDE2A	rs12938078	A	G	0.188	0.062	0.014	6.99e-06	-0.025	0.033	0.447	90.5524
SCZ	PDE2A	rs12991836	C	A	0.372	0.053	0.011	1.75e-06	0.01	0.027	0.708	100.178
SCZ	PDE2A	rs12997796	G	A	0.176	-0.064	0.014	3.08e-06	0.004	0.032	0.891	91.6628
SCZ	PDE2A	rs13150898	G	A	0.164	0.079	0.015	1.6e-07	-0.003	0.032	0.912	133.193
SCZ	PDE2A	rs13217619	C	T	0.068	-0.22	0.02	1.44e-29	-0.047	0.038	0.214	472.012
SCZ	PDE2A	rs13240464	C	T	0.375	-0.081	0.011	6.16e-13	0.056	0.026	0.034	235.473
SCZ	PDE2A	rs1329313	T	C	0.55	0.054	0.011	3.41e-07	-0.028	0.026	0.275	113.139
SCZ	PDE2A	rs1339227	T	C	0.342	-0.06	0.011	6.86e-08	0.029	0.027	0.282	124.689
SCZ	PDE2A	rs1360695	A	G	0.642	0.055	0.011	4.89e-07	0.01	0.026	0.692	107.346
SCZ	PDE2A	rs140130327	T	C	0.012	0.248	0.05	5.33e-07	-0.129	0.095	0.178	112.041
SCZ	PDE2A	rs140505938	T	C	0.169	-0.091	0.015	9.34e-10	-0.025	0.033	0.457	178.966
SCZ	PDE2A	rs149110600	A	G	0.097	0.109	0.023	1.69e-06	-0.015	0.046	0.759	160.815
SCZ	PDE2A	rs1498232	C	T	0.693	-0.07	0.012	1.28e-09	0.011	0.027	0.676	160.686
SCZ	PDE2A	rs1501357	C	T	0.184	0.077	0.013	1.24e-08	0.05	0.033	0.126	135.69
SCZ	PDE2A	rs1509378	G	A	0.65	-0.062	0.012	8.37e-08	0.071	0.026	0.007	134.203
SCZ	PDE2A	rs1524480	T	G	0.219	-0.062	0.013	4.05e-06	0.017	0.031	0.589	100.11
SCZ	PDE2A	rs16867576	G	A	0.11	-0.096	0.017	1.36e-08	-0.013	0.035	0.724	139.137
SCZ	PDE2A	rs16937	G	A	0.676	-0.056	0.011	8.69e-07	-0.034	0.027	0.2	105.337
SCZ	PDE2A	rs1702294	C	T	0.79	0.116	0.014	2.79e-17	-0.014	0.032	0.661	343.647
SCZ	PDE2A	rs17194490	T	G	0.16	0.097	0.015	4.87e-11	0.046	0.034	0.17	195.901
SCZ	PDE2A	rs17432316	C	T	0.258	-0.06	0.013	2.27e-06	0.034	0.029	0.234	105.563
SCZ	PDE2A	rs17522122	T	G	0.489	0.049	0.011	4.74e-06	-0.022	0.025	0.363	93.0249
SCZ	PDE2A	rs17684571	T	C	0.218	-0.061	0.013	4.66e-06	-0.015	0.03	0.617	97.857
SCZ	PDE2A	rs17731	A	G	0.349	0.052	0.011	2.15e-06	0.016	0.026	0.537	93.369
SCZ	PDE2A	rs1863824	A	G	0.625	-0.05	0.011	5.55e-06	0.028	0.025	0.275	88.9988
SCZ	PDE2A	rs1914395	A	G	0.047	0.102	0.02	5.2e-07	-0.085	0.06	0.155	71.7661
SCZ	PDE2A	rs1922857	A	G	0.4	0.048	0.011	9.95e-06	-0.029	0.026	0.257	84.2849
SCZ	PDE2A	rs1940171	G	A	0.184	-0.081	0.014	2.63e-09	0.027	0.032	0.407	152.14
SCZ	PDE2A	rs198160	T	G	0.499	-0.054	0.012	2.2e-06	0.007	0.026	0.776	113.827
SCZ	PDE2A	rs2007044	G	A	0.366	0.092	0.011	2.62e-17	-0.037	0.025	0.148	301.34
SCZ	PDE2A	rs2026714	G	A	0.523	0.056	0.011	1.88e-07	-0.008	0.025	0.741	119.962
SCZ	PDE2A	rs2053079	G	A	0.259	0.073	0.012	3.79e-09	0.021	0.031	0.501	159.509
SCZ	PDE2A	rs2068012	C	T	0.22	0.069	0.013	4.14e-08	0.008	0.031	0.794	126.054
SCZ	PDE2A	rs2077586	G	A	0.272	-0.065	0.012	1.53e-07	0.004	0.028	0.871	129.762
SCZ	PDE2A	rs2094900	A	G	0.386	0.052	0.011	1.27e-06	-0.064	0.025	0.011	98.9377
SCZ	PDE2A	rs2189246	A	G	0.5	0.048	0.011	7.16e-06	0.05	0.024	0.04	89.312
SCZ	PDE2A	rs2189807	A	G	0.62	-0.055	0.011	5.67e-07	-0.036	0.026	0.162	109.623
SCZ	PDE2A	rs2247870	A	G	0.561	0.05	0.011	2.24e-06	0.003	0.025	0.912	95.0763
SCZ	PDE2A	rs227932	G	A	0.886	0.085	0.017	3.76e-07	-0.044	0.039	0.251	112.962
SCZ	PDE2A	rs2285217	T	G	0.356	-0.049	0.011	7.02e-06	0.015	0.026	0.55	85.6658
SCZ	PDE2A	rs2304389	A	G	0.17	0.073	0.015	5.48e-07	-0.008	0.034	0.832	115.178
SCZ	PDE2A	rs238783	A	G	0.39	-0.051	0.011	7.69e-06	-0.038	0.026	0.151	95.5057
SCZ	PDE2A	rs248083	A	G	0.508	0.051	0.011	6.06e-06	-0.011	0.025	0.646	100.366
SCZ	PDE2A	rs2506125	A	G	0.419	-0.051	0.011	5.62e-06	-0.003	0.025	0.912	96.5995
SCZ	PDE2A	rs2514218	T	C	0.352	-0.072	0.012	4.09e-10	0.026	0.026	0.324	183.795
SCZ	PDE2A	rs2535627	C	T	0.5	-0.07	0.011	3.96e-11	0.024	0.025	0.331	190.439
SCZ	PDE2A	rs2828478	G	A	0.62	-0.057	0.011	5.26e-07	0.002	0.026	0.955	116.948
SCZ	PDE2A	rs2905426	T	G	0.669	-0.065	0.011	6.92e-09	-0.002	0.026	0.933	143.676
SCZ	PDE2A	rs2909457	A	G	0.584	-0.059	0.011	4.38e-08	0.008	0.025	0.759	130.661
SCZ	PDE2A	rs2945232	C	T	0.454	0.061	0.011	2.03e-08	-0.014	0.027	0.617	140.647
SCZ	PDE2A	rs2973155	C	T	0.641	0.067	0.011	1.02e-09	-0.011	0.026	0.676	161.045
SCZ	PDE2A	rs301797	A	C	0.312	0.068	0.012	2.72e-09	0.018	0.026	0.479	154.3
SCZ	PDE2A	rs302010	G	A	0.838	0.069	0.014	1.31e-06	0.023	0.033	0.49	98.6427
SCZ	PDE2A	rs34291370	A	G	0.516	0.05	0.011	3.33e-06	-0.015	0.025	0.562	96.3978
SCZ	PDE2A	rs34753377	G	T	0.356	-0.064	0.012	1.06e-07	-0.023	0.026	0.38	146.42
SCZ	PDE2A	rs34796896	A	G	0.207	-0.086	0.013	6.23e-11	-0.036	0.03	0.234	189.276
SCZ	PDE2A	rs35123781	G	A	0.334	0.054	0.011	1.72e-06	0.029	0.026	0.275	101.659
SCZ	PDE2A	rs35225200	C	A	0.092	0.145	0.02	9.56e-13	0.015	0.045	0.741	272.085
SCZ	PDE2A	rs36068923	G	A	0.192	0.084	0.013	1.05e-10	-0.007	0.031	0.813	169.041
SCZ	PDE2A	rs3735025	C	T	0.36	-0.064	0.011	7.75e-09	-0.003	0.026	0.912	144.389
SCZ	PDE2A	rs3770752	G	A	0.381	-0.054	0.011	2.63e-06	-0.003	0.026	0.891	104.214
SCZ	PDE2A	rs3798869	A	G	0.443	-0.065	0.011	1.15e-09	-0.012	0.025	0.631	160.155
SCZ	PDE2A	rs3808581	A	G	0.166	0.07	0.014	3.3e-07	0.044	0.034	0.195	106.243
SCZ	PDE2A	rs3849046	T	C	0.509	0.063	0.011	4.83e-09	0.019	0.025	0.447	151.82
SCZ	PDE2A	rs3924916	G	A	0.417	-0.051	0.011	2.5e-06	0.059	0.025	0.017	96.8256
SCZ	PDE2A	rs4084594	C	T	0.367	-0.052	0.011	2.28e-06	-0.008	0.026	0.759	98.4766
SCZ	PDE2A	rs4129585	C	A	0.555	-0.078	0.011	2.03e-13	0.032	0.025	0.195	234.863
SCZ	PDE2A	rs427230	T	C	0.092	0.116	0.021	4.03e-08	0.007	0.045	0.871	174.715
SCZ	PDE2A	rs4330281	C	T	0.481	0.059	0.011	5.51e-08	0.033	0.025	0.2	133.789
SCZ	PDE2A	rs4388249	T	C	0.154	0.072	0.014	1.02e-07	-0.036	0.034	0.288	104.358
SCZ	PDE2A	rs4391122	G	A	0.469	0.079	0.011	1.73e-13	0.035	0.025	0.158	239.839
SCZ	PDE2A	rs4523957	T	G	0.615	0.068	0.011	1.04e-09	0.02	0.026	0.457	170.669
SCZ	PDE2A	rs4648845	T	C	0.476	0.069	0.012	4.03e-09	-0.021	0.025	0.407	183.579
SCZ	PDE2A	rs4702	A	G	0.563	-0.078	0.011	2.3e-12	-0.004	0.025	0.891	233.982
SCZ	PDE2A	rs4733770	A	G	0.316	-0.054	0.012	2.31e-06	0.021	0.027	0.427	98.7931
SCZ	PDE2A	rs4765568	C	T	0.213	0.067	0.013	7.05e-07	0.017	0.032	0.603	114.376
SCZ	PDE2A	rs4766428	T	C	0.453	0.068	0.011	7.09e-10	0.009	0.025	0.724	179.73
SCZ	PDE2A	rs4775046	T	C	0.502	-0.048	0.011	6.26e-06	-0.029	0.025	0.245	90.7776
SCZ	PDE2A	rs4834639	C	T	0.454	0.05	0.011	4.91e-06	-0.033	0.026	0.2	94.9261
SCZ	PDE2A	rs4856646	A	G	0.382	-0.058	0.011	2.52e-07	-0.012	0.026	0.646	121.771
SCZ	PDE2A	rs524732	A	G	0.199	0.06	0.013	3.17e-06	0.039	0.031	0.209	87.9221
SCZ	PDE2A	rs535883	A	G	0.455	0.051	0.011	6.98e-06	-0.056	0.026	0.029	99.9981
SCZ	PDE2A	rs55675132	T	C	0.262	-0.056	0.012	3.27e-06	0.004	0.028	0.871	95.3812
SCZ	PDE2A	rs55757091	A	G	0.169	0.071	0.014	5.72e-07	0.022	0.034	0.513	109.006
SCZ	PDE2A	rs56145559	T	C	0.214	0.071	0.013	8.42e-08	0.067	0.03	0.028	130.46
SCZ	PDE2A	rs56205728	A	G	0.288	0.068	0.012	4.92e-08	0.001	0.028	0.977	144.872
SCZ	PDE2A	rs56775891	T	C	0.25	0.061	0.012	2.17e-07	0.036	0.028	0.2	108.998
SCZ	PDE2A	rs56873913	G	T	0.218	-0.067	0.013	2.19e-07	-0.007	0.029	0.813	118.087
SCZ	PDE2A	rs57549656	G	A	0.203	0.064	0.013	1.22e-06	-0.023	0.031	0.447	100.977
SCZ	PDE2A	rs58120505	C	T	0.421	-0.081	0.011	6.43e-14	-0.016	0.025	0.513	245.523
SCZ	PDE2A	rs6065094	G	A	0.647	0.074	0.011	5.52e-11	-0.023	0.027	0.398	194.346
SCZ	PDE2A	rs6137162	T	C	0.297	0.061	0.012	1.22e-07	-0.061	0.028	0.029	119.634
SCZ	PDE2A	rs61847307	T	C	0.3	-0.063	0.012	2.08e-07	-0.014	0.028	0.603	127.981
SCZ	PDE2A	rs62064224	A	G	0.498	-0.05	0.011	5.72e-06	0.007	0.025	0.759	95.7253
SCZ	PDE2A	rs634940	T	G	0.244	0.059	0.012	2.27e-06	-0.005	0.029	0.871	98.3274
SCZ	PDE2A	rs6430095	A	G	0.188	0.081	0.014	1.21e-08	-0.012	0.033	0.708	153.565
SCZ	PDE2A	rs6430491	A	G	0.199	-0.064	0.013	1.61e-06	0.054	0.031	0.083	101.359
SCZ	PDE2A	rs6518257	C	T	0.698	0.055	0.012	2.51e-06	-0.036	0.026	0.17	99.196
SCZ	PDE2A	rs6670165	T	C	0.201	0.071	0.014	1.16e-07	0.015	0.032	0.631	126
SCZ	PDE2A	rs6704768	A	G	0.529	-0.074	0.011	3.15e-12	-0.028	0.025	0.263	209.825
SCZ	PDE2A	rs67065737	G	A	0.114	-0.089	0.02	9.61e-06	-0.017	0.041	0.676	123.853
SCZ	PDE2A	rs6707588	C	T	0.646	-0.059	0.012	9.5e-07	-0.036	0.027	0.186	122.522
SCZ	PDE2A	rs679087	A	C	0.353	-0.061	0.011	7.06e-08	0.009	0.025	0.724	131.685
SCZ	PDE2A	rs6919939	A	G	0.693	0.054	0.012	4.2e-06	0.021	0.027	0.427	94.0621
SCZ	PDE2A	rs695134	T	C	0.575	-0.056	0.011	2.09e-07	-0.025	0.025	0.324	117.535
SCZ	PDE2A	rs6984242	A	G	0.603	-0.064	0.011	1.76e-09	0.013	0.025	0.603	153.353
SCZ	PDE2A	rs7008026	C	T	0.154	0.067	0.015	4.73e-06	-0.069	0.036	0.058	91.4269
SCZ	PDE2A	rs7207904	A	G	0.374	-0.048	0.011	7.82e-06	0.067	0.025	0.007	84.2913
SCZ	PDE2A	rs7231178	A	G	0.517	0.048	0.011	8.16e-06	-0.01	0.025	0.692	89.9545
SCZ	PDE2A	rs7267348	C	T	0.267	0.064	0.012	1.18e-07	-0.032	0.03	0.282	124.699
SCZ	PDE2A	rs72704544	G	A	0.201	0.07	0.013	1.07e-07	-0.007	0.031	0.832	122.511
SCZ	PDE2A	rs73060317	G	T	0.261	-0.061	0.012	6.6e-07	-0.028	0.027	0.309	112.77
SCZ	PDE2A	rs73185299	A	G	0.328	0.055	0.012	1.84e-06	0.013	0.027	0.631	103.7
SCZ	PDE2A	rs73229090	A	C	0.113	-0.099	0.018	1.95e-08	0.001	0.039	0.977	153.68
SCZ	PDE2A	rs7372960	C	T	0.241	-0.067	0.013	1.25e-07	0.03	0.029	0.302	127.838
SCZ	PDE2A	rs7405404	C	T	0.74	-0.078	0.013	3.93e-10	0.013	0.03	0.661	182.524
SCZ	PDE2A	rs7432375	A	G	0.435	-0.071	0.011	5.27e-11	-0.021	0.025	0.389	193.735
SCZ	PDE2A	rs7521492	G	A	0.572	-0.055	0.011	5.64e-07	-0.008	0.025	0.759	115.224
SCZ	PDE2A	rs7523273	G	A	0.33	-0.06	0.012	1.61e-07	-0.028	0.027	0.295	123.338
SCZ	PDE2A	rs75968099	T	C	0.363	0.079	0.011	3.39e-12	0.023	0.026	0.372	223.105
SCZ	PDE2A	rs7599488	T	C	0.418	-0.055	0.011	3.11e-07	-0.015	0.025	0.55	114.421
SCZ	PDE2A	rs7601312	G	A	0.492	0.057	0.011	6.43e-08	-0.021	0.024	0.38	124.559
SCZ	PDE2A	rs76456399	A	C	0.026	0.186	0.041	6.56e-06	0.101	0.069	0.145	134.32
SCZ	PDE2A	rs77149735	A	G	0.022	0.285	0.049	4.4e-09	-0.02	0.074	0.794	268.292
SCZ	PDE2A	rs77421486	A	C	0.033	-0.119	0.026	7.01e-06	-0.084	0.096	0.38	69.0998
SCZ	PDE2A	rs7779018	G	A	0.415	-0.063	0.012	9.7e-08	0.001	0.025	0.955	147.418
SCZ	PDE2A	rs7811528	G	A	0.143	0.068	0.015	4.77e-06	-0.044	0.033	0.186	88.3107
SCZ	PDE2A	rs7819570	T	G	0.199	0.077	0.014	1.9e-08	-0.009	0.033	0.776	146.281
SCZ	PDE2A	rs783527	T	C	0.405	0.056	0.011	2.31e-07	-0.025	0.025	0.324	115.854
SCZ	PDE2A	rs78381888	G	A	0.193	-0.083	0.016	1.5e-07	-0.007	0.032	0.832	166.487
SCZ	PDE2A	rs78392994	C	T	0.091	-0.089	0.02	5.05e-06	-0.072	0.045	0.107	100.668
SCZ	PDE2A	rs7893279	G	T	0.107	-0.113	0.017	3.56e-11	0.031	0.038	0.417	189.553
SCZ	PDE2A	rs79193624	C	T	0.032	-0.203	0.037	5.98e-08	-0.141	0.082	0.087	195.767
SCZ	PDE2A	rs79247094	A	G	0.123	-0.082	0.018	4.06e-06	-0.012	0.038	0.759	113.058
SCZ	PDE2A	rs7934083	C	T	0.526	0.056	0.011	2.42e-07	0.003	0.025	0.891	121.218
SCZ	PDE2A	rs7951870	C	T	0.176	0.092	0.014	8.25e-11	-0.018	0.033	0.589	191.735
SCZ	PDE2A	rs8042374	G	A	0.241	-0.087	0.012	1.87e-12	0.035	0.03	0.24	216.311
SCZ	PDE2A	rs8066384	C	T	0.749	0.058	0.012	1.12e-06	-0.046	0.028	0.098	97.4554
SCZ	PDE2A	rs8082590	A	G	0.623	-0.067	0.012	6.84e-09	-0.054	0.027	0.047	160.931
SCZ	PDE2A	rs8099121	G	A	0.777	-0.06	0.013	4.81e-06	0.044	0.031	0.155	95.8957
SCZ	PDE2A	rs811043	A	G	0.325	0.054	0.012	3.58e-06	-0.006	0.027	0.832	99.1378
SCZ	PDE2A	rs832187	T	C	0.598	-0.061	0.011	2.58e-08	0.026	0.026	0.302	136.762
SCZ	PDE2A	rs9311094	T	C	0.213	-0.058	0.013	7.57e-06	0.002	0.031	0.955	87.8601
SCZ	PDE2A	rs9316337	A	G	0.557	-0.051	0.011	1.71e-06	-0.02	0.025	0.417	99.8846
SCZ	PDE2A	rs9330316	G	A	0.314	-0.062	0.012	7.69e-08	-0.086	0.027	0.002	127.095
SCZ	PDE2A	rs9398171	T	C	0.645	-0.064	0.012	3.37e-08	-0.02	0.027	0.447	143.506
SCZ	PDE2A	rs9420	G	A	0.698	-0.061	0.011	6.65e-08	-0.027	0.027	0.302	121.194
SCZ	PDE2A	rs9636107	G	A	0.49	0.076	0.011	9.09e-13	-0.011	0.025	0.646	224.416
SCZ	PDE2A	rs9677260	T	G	0.169	0.067	0.014	2.41e-06	-0.029	0.033	0.372	96.1845
SCZ	PDE2A	rs9695226	G	A	0.332	0.059	0.012	2.52e-07	-0.031	0.027	0.251	120.466
SCZ	PDE3A	rs10124101	A	G	0.547	-0.051	0.011	2.2e-06	-0.029	0.025	0.257	98.3726
SCZ	PDE3A	rs10166548	T	C	0.309	0.052	0.012	6.35e-06	0.029	0.026	0.275	89.1643
SCZ	PDE3A	rs10202934	T	C	0.258	0.057	0.012	3.22e-06	0.009	0.03	0.776	96.242
SCZ	PDE3A	rs1033415	G	A	0.699	0.06	0.012	3.17e-07	-0.026	0.026	0.324	117.415
SCZ	PDE3A	rs10520163	C	T	0.504	-0.061	0.011	1.02e-08	-0.029	0.025	0.24	143.225
SCZ	PDE3A	rs10788251	C	T	0.143	0.081	0.017	2.37e-06	-0.039	0.037	0.288	124.275
SCZ	PDE3A	rs10791097	G	T	0.526	-0.074	0.011	2.88e-12	0.052	0.025	0.039	210.555
SCZ	PDE3A	rs10873500	A	G	0.588	-0.058	0.011	2.15e-07	-0.011	0.025	0.676	127.678
SCZ	PDE3A	rs11027857	A	G	0.562	0.063	0.011	3.21e-09	0.024	0.025	0.347	149.064
SCZ	PDE3A	rs111547017	G	A	0.091	-0.093	0.019	9.61e-07	0.008	0.04	0.832	110.169
SCZ	PDE3A	rs11210892	A	G	0.638	-0.07	0.011	4.97e-10	0.018	0.026	0.49	172.372
SCZ	PDE3A	rs11233598	C	T	0.306	0.057	0.013	4.93e-06	0.011	0.027	0.676	106.957
SCZ	PDE3A	rs112537273	C	T	0.238	-0.066	0.013	3.7e-07	0.037	0.03	0.214	121.503
SCZ	PDE3A	rs112902183	C	T	0.028	-0.188	0.042	8.43e-06	0.042	0.084	0.617	147.427
SCZ	PDE3A	rs114042773	C	T	0.012	0.174	0.036	1.42e-06	0.158	0.08	0.048	54.746
SCZ	PDE3A	rs115644251	T	C	0.027	0.219	0.045	1.11e-06	0.103	0.095	0.282	193.735
SCZ	PDE3A	rs11617058	G	T	0.162	-0.073	0.015	5.91e-07	-0.006	0.031	0.851	112.347
SCZ	PDE3A	rs11682175	C	T	0.446	0.074	0.011	2.54e-12	0.005	0.025	0.832	210.35
SCZ	PDE3A	rs11693094	T	C	0.423	-0.073	0.011	7.13e-12	0.026	0.026	0.302	202.7
SCZ	PDE3A	rs117074560	T	C	0.038	-0.157	0.028	1.66e-08	-0.008	0.057	0.891	137.781
SCZ	PDE3A	rs117578877	T	C	0.036	0.136	0.028	8.81e-07	-0.076	0.057	0.178	97.9948
SCZ	PDE3A	rs11807834	A	G	0.265	0.06	0.013	1.76e-06	-0.025	0.029	0.389	108.022
SCZ	PDE3A	rs12129573	A	C	0.397	0.069	0.011	2.35e-10	0.024	0.026	0.355	178.125
SCZ	PDE3A	rs1216019	C	T	0.656	-0.055	0.012	2.25e-06	-0.002	0.028	0.955	105.793
SCZ	PDE3A	rs12237911	A	G	0.056	0.113	0.025	6.44e-06	0.026	0.052	0.617	104.082
SCZ	PDE3A	rs12326186	A	G	0.285	-0.055	0.012	6.49e-06	-0.025	0.028	0.38	94.1927
SCZ	PDE3A	rs12431410	T	C	0.645	-0.056	0.011	4.22e-07	-0.028	0.026	0.275	109.284
SCZ	PDE3A	rs12485388	A	G	0.323	-0.052	0.012	6.57e-06	0.021	0.026	0.427	91.2984
SCZ	PDE3A	rs12691307	G	A	0.522	-0.071	0.011	1.3e-10	-0.026	0.025	0.302	192.255
SCZ	PDE3A	rs12704290	A	G	0.128	-0.107	0.017	1.04e-10	0.014	0.039	0.708	196.329
SCZ	PDE3A	rs12723316	A	G	0.141	-0.071	0.015	3.31e-06	0.058	0.035	0.095	93.5863
SCZ	PDE3A	rs12826178	T	G	0.075	-0.168	0.024	5.3e-12	-0.045	0.049	0.355	300.545
SCZ	PDE3A	rs12887734	T	G	0.274	0.087	0.012	1.17e-13	0.072	0.027	0.009	233.653
SCZ	PDE3A	rs12903146	A	G	0.569	0.065	0.011	1.04e-09	-0.002	0.025	0.955	159.18
SCZ	PDE3A	rs12938078	A	G	0.188	0.062	0.014	6.99e-06	0.011	0.033	0.741	90.5524
SCZ	PDE3A	rs12991836	C	A	0.372	0.053	0.011	1.75e-06	-0.033	0.027	0.214	100.178
SCZ	PDE3A	rs12997796	G	A	0.176	-0.064	0.014	3.08e-06	-0.011	0.032	0.741	91.6628
SCZ	PDE3A	rs13150898	G	A	0.164	0.079	0.015	1.6e-07	0.003	0.032	0.933	133.193
SCZ	PDE3A	rs13217619	C	T	0.068	-0.22	0.02	1.44e-29	0.016	0.038	0.676	472.012
SCZ	PDE3A	rs13240464	C	T	0.375	-0.081	0.011	6.16e-13	0.01	0.026	0.692	235.473
SCZ	PDE3A	rs1329313	T	C	0.55	0.054	0.011	3.41e-07	-0.037	0.026	0.148	113.139
SCZ	PDE3A	rs1339227	T	C	0.342	-0.06	0.011	6.86e-08	0.01	0.027	0.692	124.689
SCZ	PDE3A	rs1360695	A	G	0.642	0.055	0.011	4.89e-07	0.021	0.026	0.417	107.346
SCZ	PDE3A	rs140130327	T	C	0.012	0.248	0.05	5.33e-07	-0.072	0.095	0.447	112.041
SCZ	PDE3A	rs140505938	T	C	0.169	-0.091	0.015	9.34e-10	-0.035	0.033	0.295	178.966
SCZ	PDE3A	rs149110600	A	G	0.097	0.109	0.023	1.69e-06	0.076	0.046	0.095	160.815
SCZ	PDE3A	rs1498232	C	T	0.693	-0.07	0.012	1.28e-09	0	0.027	1	160.686
SCZ	PDE3A	rs1501357	C	T	0.184	0.077	0.013	1.24e-08	0.021	0.033	0.513	135.69
SCZ	PDE3A	rs1509378	G	A	0.65	-0.062	0.012	8.37e-08	0.019	0.026	0.479	134.203
SCZ	PDE3A	rs1524480	T	G	0.219	-0.062	0.013	4.05e-06	-0.002	0.031	0.955	100.11
SCZ	PDE3A	rs16867576	G	A	0.11	-0.096	0.017	1.36e-08	-0.067	0.035	0.06	139.137
SCZ	PDE3A	rs16937	G	A	0.676	-0.056	0.011	8.69e-07	-0.035	0.027	0.186	105.337
SCZ	PDE3A	rs1702294	C	T	0.79	0.116	0.014	2.79e-17	0.03	0.032	0.355	343.647
SCZ	PDE3A	rs17194490	T	G	0.16	0.097	0.015	4.87e-11	-0.012	0.034	0.724	195.901
SCZ	PDE3A	rs17432316	C	T	0.258	-0.06	0.013	2.27e-06	0.005	0.029	0.851	105.563
SCZ	PDE3A	rs17522122	T	G	0.489	0.049	0.011	4.74e-06	-0.037	0.025	0.129	93.0249
SCZ	PDE3A	rs17684571	T	C	0.218	-0.061	0.013	4.66e-06	-0.017	0.03	0.562	97.857
SCZ	PDE3A	rs17731	A	G	0.349	0.052	0.011	2.15e-06	0.031	0.026	0.224	93.369
SCZ	PDE3A	rs1863824	A	G	0.625	-0.05	0.011	5.55e-06	0.051	0.025	0.047	88.9988
SCZ	PDE3A	rs1914395	A	G	0.047	0.102	0.02	5.2e-07	-0.022	0.06	0.708	71.7661
SCZ	PDE3A	rs1922857	A	G	0.4	0.048	0.011	9.95e-06	-0.008	0.026	0.759	84.2849
SCZ	PDE3A	rs1940171	G	A	0.184	-0.081	0.014	2.63e-09	0.006	0.032	0.871	152.14
SCZ	PDE3A	rs198160	T	G	0.499	-0.054	0.012	2.2e-06	-0.044	0.026	0.089	113.827
SCZ	PDE3A	rs2007044	G	A	0.366	0.092	0.011	2.62e-17	-0.031	0.025	0.219	301.34
SCZ	PDE3A	rs2026714	G	A	0.523	0.056	0.011	1.88e-07	-0.025	0.025	0.324	119.962
SCZ	PDE3A	rs2053079	G	A	0.259	0.073	0.012	3.79e-09	0.023	0.031	0.447	159.509
SCZ	PDE3A	rs2068012	C	T	0.22	0.069	0.013	4.14e-08	0.008	0.031	0.776	126.054
SCZ	PDE3A	rs2077586	G	A	0.272	-0.065	0.012	1.53e-07	0.001	0.028	0.977	129.762
SCZ	PDE3A	rs2094900	A	G	0.386	0.052	0.011	1.27e-06	-0.007	0.025	0.794	98.9377
SCZ	PDE3A	rs2189246	A	G	0.5	0.048	0.011	7.16e-06	0.021	0.024	0.38	89.312
SCZ	PDE3A	rs2189807	A	G	0.62	-0.055	0.011	5.67e-07	-0.004	0.026	0.891	109.623
SCZ	PDE3A	rs2247870	A	G	0.561	0.05	0.011	2.24e-06	0.021	0.025	0.407	95.0763
SCZ	PDE3A	rs227932	G	A	0.886	0.085	0.017	3.76e-07	-0.054	0.039	0.162	112.962
SCZ	PDE3A	rs2285217	T	G	0.356	-0.049	0.011	7.02e-06	0.047	0.026	0.069	85.6658
SCZ	PDE3A	rs2304389	A	G	0.17	0.073	0.015	5.48e-07	-0.003	0.034	0.933	115.178
SCZ	PDE3A	rs238783	A	G	0.39	-0.051	0.011	7.69e-06	0.014	0.026	0.603	95.5057
SCZ	PDE3A	rs248083	A	G	0.508	0.051	0.011	6.06e-06	-0.004	0.025	0.851	100.366
SCZ	PDE3A	rs2506125	A	G	0.419	-0.051	0.011	5.62e-06	0.002	0.025	0.955	96.5995
SCZ	PDE3A	rs2514218	T	C	0.352	-0.072	0.012	4.09e-10	-0.016	0.026	0.537	183.795
SCZ	PDE3A	rs2535627	C	T	0.5	-0.07	0.011	3.96e-11	-0.007	0.025	0.794	190.439
SCZ	PDE3A	rs2828478	G	A	0.62	-0.057	0.011	5.26e-07	-0.006	0.026	0.813	116.948
SCZ	PDE3A	rs2905426	T	G	0.669	-0.065	0.011	6.92e-09	0.02	0.026	0.437	143.676
SCZ	PDE3A	rs2909457	A	G	0.584	-0.059	0.011	4.38e-08	-0.018	0.025	0.468	130.661
SCZ	PDE3A	rs2945232	C	T	0.454	0.061	0.011	2.03e-08	-0.035	0.027	0.195	140.647
SCZ	PDE3A	rs2973155	C	T	0.641	0.067	0.011	1.02e-09	0.051	0.026	0.048	161.045
SCZ	PDE3A	rs301797	A	C	0.312	0.068	0.012	2.72e-09	-0.003	0.026	0.912	154.3
SCZ	PDE3A	rs302010	G	A	0.838	0.069	0.014	1.31e-06	0.006	0.033	0.871	98.6427
SCZ	PDE3A	rs34291370	A	G	0.516	0.05	0.011	3.33e-06	-0.005	0.025	0.832	96.3978
SCZ	PDE3A	rs34753377	G	T	0.356	-0.064	0.012	1.06e-07	-0.019	0.026	0.468	146.42
SCZ	PDE3A	rs34796896	A	G	0.207	-0.086	0.013	6.23e-11	-0.022	0.03	0.468	189.276
SCZ	PDE3A	rs35123781	G	A	0.334	0.054	0.011	1.72e-06	-0.04	0.026	0.126	101.659
SCZ	PDE3A	rs35225200	C	A	0.092	0.145	0.02	9.56e-13	-0.037	0.045	0.398	272.085
SCZ	PDE3A	rs36068923	G	A	0.192	0.084	0.013	1.05e-10	0.015	0.031	0.617	169.041
SCZ	PDE3A	rs3735025	C	T	0.36	-0.064	0.011	7.75e-09	-0.006	0.026	0.813	144.389
SCZ	PDE3A	rs3770752	G	A	0.381	-0.054	0.011	2.63e-06	0.011	0.026	0.676	104.214
SCZ	PDE3A	rs3798869	A	G	0.443	-0.065	0.011	1.15e-09	0.035	0.025	0.166	160.155
SCZ	PDE3A	rs3808581	A	G	0.166	0.07	0.014	3.3e-07	-0.018	0.034	0.589	106.243
SCZ	PDE3A	rs3849046	T	C	0.509	0.063	0.011	4.83e-09	0.009	0.025	0.724	151.82
SCZ	PDE3A	rs3924916	G	A	0.417	-0.051	0.011	2.5e-06	0.053	0.025	0.032	96.8256
SCZ	PDE3A	rs4084594	C	T	0.367	-0.052	0.011	2.28e-06	-0.011	0.026	0.676	98.4766
SCZ	PDE3A	rs4129585	C	A	0.555	-0.078	0.011	2.03e-13	-0.008	0.025	0.741	234.863
SCZ	PDE3A	rs427230	T	C	0.092	0.116	0.021	4.03e-08	-0.006	0.045	0.891	174.715
SCZ	PDE3A	rs4330281	C	T	0.481	0.059	0.011	5.51e-08	0.051	0.025	0.046	133.789
SCZ	PDE3A	rs4388249	T	C	0.154	0.072	0.014	1.02e-07	0.013	0.034	0.708	104.358
SCZ	PDE3A	rs4391122	G	A	0.469	0.079	0.011	1.73e-13	-0.004	0.025	0.871	239.839
SCZ	PDE3A	rs4523957	T	G	0.615	0.068	0.011	1.04e-09	0.035	0.026	0.182	170.669
SCZ	PDE3A	rs4648845	T	C	0.476	0.069	0.012	4.03e-09	-0.024	0.025	0.347	183.579
SCZ	PDE3A	rs4702	A	G	0.563	-0.078	0.011	2.3e-12	0.031	0.025	0.224	233.982
SCZ	PDE3A	rs4733770	A	G	0.316	-0.054	0.012	2.31e-06	0.011	0.027	0.692	98.7931
SCZ	PDE3A	rs4765568	C	T	0.213	0.067	0.013	7.05e-07	0.003	0.032	0.912	114.376
SCZ	PDE3A	rs4766428	T	C	0.453	0.068	0.011	7.09e-10	0.011	0.025	0.661	179.73
SCZ	PDE3A	rs4775046	T	C	0.502	-0.048	0.011	6.26e-06	-0.026	0.025	0.309	90.7776
SCZ	PDE3A	rs4834639	C	T	0.454	0.05	0.011	4.91e-06	0.012	0.026	0.661	94.9261
SCZ	PDE3A	rs4856646	A	G	0.382	-0.058	0.011	2.52e-07	-0.016	0.026	0.537	121.771
SCZ	PDE3A	rs524732	A	G	0.199	0.06	0.013	3.17e-06	0.022	0.031	0.468	87.9221
SCZ	PDE3A	rs535883	A	G	0.455	0.051	0.011	6.98e-06	-0.013	0.026	0.603	99.9981
SCZ	PDE3A	rs55675132	T	C	0.262	-0.056	0.012	3.27e-06	-0.026	0.028	0.355	95.3812
SCZ	PDE3A	rs55757091	A	G	0.169	0.071	0.014	5.72e-07	0.05	0.034	0.148	109.006
SCZ	PDE3A	rs56145559	T	C	0.214	0.071	0.013	8.42e-08	0.016	0.03	0.589	130.46
SCZ	PDE3A	rs56205728	A	G	0.288	0.068	0.012	4.92e-08	0.012	0.028	0.676	144.872
SCZ	PDE3A	rs56775891	T	C	0.25	0.061	0.012	2.17e-07	0.042	0.028	0.132	108.998
SCZ	PDE3A	rs56873913	G	T	0.218	-0.067	0.013	2.19e-07	0.014	0.029	0.631	118.087
SCZ	PDE3A	rs57549656	G	A	0.203	0.064	0.013	1.22e-06	0.001	0.031	0.977	100.977
SCZ	PDE3A	rs58120505	C	T	0.421	-0.081	0.011	6.43e-14	0.042	0.025	0.085	245.523
SCZ	PDE3A	rs6065094	G	A	0.647	0.074	0.011	5.52e-11	0.002	0.027	0.933	194.346
SCZ	PDE3A	rs6137162	T	C	0.297	0.061	0.012	1.22e-07	-0.015	0.028	0.589	119.634
SCZ	PDE3A	rs61847307	T	C	0.3	-0.063	0.012	2.08e-07	0.013	0.028	0.631	127.981
SCZ	PDE3A	rs62064224	A	G	0.498	-0.05	0.011	5.72e-06	-0.012	0.025	0.631	95.7253
SCZ	PDE3A	rs634940	T	G	0.244	0.059	0.012	2.27e-06	-0.02	0.029	0.49	98.3274
SCZ	PDE3A	rs6430095	A	G	0.188	0.081	0.014	1.21e-08	-0.002	0.033	0.955	153.565
SCZ	PDE3A	rs6430491	A	G	0.199	-0.064	0.013	1.61e-06	0.023	0.031	0.457	101.359
SCZ	PDE3A	rs6518257	C	T	0.698	0.055	0.012	2.51e-06	-0.003	0.026	0.933	99.196
SCZ	PDE3A	rs6670165	T	C	0.201	0.071	0.014	1.16e-07	0.018	0.032	0.575	126
SCZ	PDE3A	rs6704768	A	G	0.529	-0.074	0.011	3.15e-12	-0.004	0.025	0.871	209.825
SCZ	PDE3A	rs67065737	G	A	0.114	-0.089	0.02	9.61e-06	-0.029	0.041	0.479	123.853
SCZ	PDE3A	rs6707588	C	T	0.646	-0.059	0.012	9.5e-07	-0.035	0.027	0.195	122.522
SCZ	PDE3A	rs679087	A	C	0.353	-0.061	0.011	7.06e-08	0.005	0.025	0.832	131.685
SCZ	PDE3A	rs6919939	A	G	0.693	0.054	0.012	4.2e-06	-0.012	0.027	0.661	94.0621
SCZ	PDE3A	rs695134	T	C	0.575	-0.056	0.011	2.09e-07	-0.028	0.025	0.269	117.535
SCZ	PDE3A	rs6984242	A	G	0.603	-0.064	0.011	1.76e-09	0.028	0.025	0.269	153.353
SCZ	PDE3A	rs7008026	C	T	0.154	0.067	0.015	4.73e-06	-0.057	0.036	0.112	91.4269
SCZ	PDE3A	rs7207904	A	G	0.374	-0.048	0.011	7.82e-06	0.019	0.025	0.447	84.2913
SCZ	PDE3A	rs7231178	A	G	0.517	0.048	0.011	8.16e-06	-0.016	0.025	0.501	89.9545
SCZ	PDE3A	rs7267348	C	T	0.267	0.064	0.012	1.18e-07	-0.034	0.03	0.251	124.699
SCZ	PDE3A	rs72704544	G	A	0.201	0.07	0.013	1.07e-07	0.024	0.031	0.437	122.511
SCZ	PDE3A	rs73060317	G	T	0.261	-0.061	0.012	6.6e-07	-0.051	0.027	0.06	112.77
SCZ	PDE3A	rs73185299	A	G	0.328	0.055	0.012	1.84e-06	0.003	0.027	0.912	103.7
SCZ	PDE3A	rs73229090	A	C	0.113	-0.099	0.018	1.95e-08	0.07	0.039	0.069	153.68
SCZ	PDE3A	rs7372960	C	T	0.241	-0.067	0.013	1.25e-07	0.031	0.029	0.288	127.838
SCZ	PDE3A	rs7405404	C	T	0.74	-0.078	0.013	3.93e-10	-0.022	0.03	0.457	182.524
SCZ	PDE3A	rs7432375	A	G	0.435	-0.071	0.011	5.27e-11	-0.026	0.025	0.288	193.735
SCZ	PDE3A	rs7521492	G	A	0.572	-0.055	0.011	5.64e-07	-0.019	0.025	0.468	115.224
SCZ	PDE3A	rs7523273	G	A	0.33	-0.06	0.012	1.61e-07	-0.019	0.027	0.479	123.338
SCZ	PDE3A	rs75968099	T	C	0.363	0.079	0.011	3.39e-12	0.005	0.026	0.832	223.105
SCZ	PDE3A	rs7599488	T	C	0.418	-0.055	0.011	3.11e-07	0.05	0.025	0.045	114.421
SCZ	PDE3A	rs7601312	G	A	0.492	0.057	0.011	6.43e-08	-0.014	0.024	0.562	124.559
SCZ	PDE3A	rs76456399	A	C	0.026	0.186	0.041	6.56e-06	0.057	0.069	0.407	134.32
SCZ	PDE3A	rs77149735	A	G	0.022	0.285	0.049	4.4e-09	0.056	0.074	0.447	268.292
SCZ	PDE3A	rs77421486	A	C	0.033	-0.119	0.026	7.01e-06	0.143	0.096	0.138	69.0998
SCZ	PDE3A	rs7779018	G	A	0.415	-0.063	0.012	9.7e-08	-0.016	0.025	0.525	147.418
SCZ	PDE3A	rs7811528	G	A	0.143	0.068	0.015	4.77e-06	-0.006	0.033	0.871	88.3107
SCZ	PDE3A	rs7819570	T	G	0.199	0.077	0.014	1.9e-08	0.015	0.033	0.646	146.281
SCZ	PDE3A	rs783527	T	C	0.405	0.056	0.011	2.31e-07	-0.041	0.025	0.105	115.854
SCZ	PDE3A	rs78381888	G	A	0.193	-0.083	0.016	1.5e-07	-0.049	0.032	0.126	166.487
SCZ	PDE3A	rs78392994	C	T	0.091	-0.089	0.02	5.05e-06	-0.036	0.045	0.427	100.668
SCZ	PDE3A	rs7893279	G	T	0.107	-0.113	0.017	3.56e-11	0.022	0.038	0.562	189.553
SCZ	PDE3A	rs79193624	C	T	0.032	-0.203	0.037	5.98e-08	-0.122	0.082	0.138	195.767
SCZ	PDE3A	rs79247094	A	G	0.123	-0.082	0.018	4.06e-06	0.03	0.038	0.417	113.058
SCZ	PDE3A	rs7934083	C	T	0.526	0.056	0.011	2.42e-07	0.015	0.025	0.55	121.218
SCZ	PDE3A	rs7951870	C	T	0.176	0.092	0.014	8.25e-11	0.017	0.033	0.603	191.735
SCZ	PDE3A	rs8042374	G	A	0.241	-0.087	0.012	1.87e-12	0.054	0.03	0.069	216.311
SCZ	PDE3A	rs8066384	C	T	0.749	0.058	0.012	1.12e-06	0.008	0.028	0.776	97.4554
SCZ	PDE3A	rs8082590	A	G	0.623	-0.067	0.012	6.84e-09	-0.036	0.027	0.178	160.931
SCZ	PDE3A	rs8099121	G	A	0.777	-0.06	0.013	4.81e-06	0.086	0.031	0.005	95.8957
SCZ	PDE3A	rs811043	A	G	0.325	0.054	0.012	3.58e-06	0.017	0.027	0.55	99.1378
SCZ	PDE3A	rs832187	T	C	0.598	-0.061	0.011	2.58e-08	0.041	0.026	0.112	136.762
SCZ	PDE3A	rs9311094	T	C	0.213	-0.058	0.013	7.57e-06	-0.013	0.031	0.676	87.8601
SCZ	PDE3A	rs9316337	A	G	0.557	-0.051	0.011	1.71e-06	0.001	0.025	0.977	99.8846
SCZ	PDE3A	rs9330316	G	A	0.314	-0.062	0.012	7.69e-08	0.027	0.027	0.316	127.095
SCZ	PDE3A	rs9398171	T	C	0.645	-0.064	0.012	3.37e-08	-0.006	0.027	0.813	143.506
SCZ	PDE3A	rs9420	G	A	0.698	-0.061	0.011	6.65e-08	-0.023	0.027	0.389	121.194
SCZ	PDE3A	rs9636107	G	A	0.49	0.076	0.011	9.09e-13	0.041	0.025	0.1	224.416
SCZ	PDE3A	rs9677260	T	G	0.169	0.067	0.014	2.41e-06	-0.021	0.033	0.513	96.1845
SCZ	PDE3A	rs9695226	G	A	0.332	0.059	0.012	2.52e-07	-0.059	0.027	0.028	120.466
SCZ	PDE4D	rs10124101	A	G	0.547	-0.051	0.011	2.2e-06	-0.034	0.025	0.182	98.3726
SCZ	PDE4D	rs10166548	T	C	0.309	0.052	0.012	6.35e-06	0.015	0.026	0.562	89.1643
SCZ	PDE4D	rs10202934	T	C	0.258	0.057	0.012	3.22e-06	0.011	0.03	0.708	96.242
SCZ	PDE4D	rs1033415	G	A	0.699	0.06	0.012	3.17e-07	0.028	0.026	0.288	117.415
SCZ	PDE4D	rs10520163	C	T	0.504	-0.061	0.011	1.02e-08	0.005	0.025	0.851	143.225
SCZ	PDE4D	rs10788251	C	T	0.143	0.081	0.017	2.37e-06	0.033	0.037	0.372	124.275
SCZ	PDE4D	rs10791097	G	T	0.526	-0.074	0.011	2.88e-12	0.021	0.025	0.407	210.555
SCZ	PDE4D	rs10873500	A	G	0.588	-0.058	0.011	2.15e-07	-0.004	0.025	0.851	127.678
SCZ	PDE4D	rs11027857	A	G	0.562	0.063	0.011	3.21e-09	0.021	0.025	0.407	149.064
SCZ	PDE4D	rs111547017	G	A	0.091	-0.093	0.019	9.61e-07	-0.013	0.04	0.741	110.169
SCZ	PDE4D	rs11210892	A	G	0.638	-0.07	0.011	4.97e-10	-0.031	0.026	0.229	172.372
SCZ	PDE4D	rs11233598	C	T	0.306	0.057	0.013	4.93e-06	-0.014	0.027	0.589	106.957
SCZ	PDE4D	rs112537273	C	T	0.238	-0.066	0.013	3.7e-07	0.041	0.03	0.17	121.503
SCZ	PDE4D	rs112902183	C	T	0.028	-0.188	0.042	8.43e-06	0.03	0.084	0.724	147.427
SCZ	PDE4D	rs114042773	C	T	0.012	0.174	0.036	1.42e-06	0.008	0.08	0.912	54.746
SCZ	PDE4D	rs115644251	T	C	0.027	0.219	0.045	1.11e-06	0.106	0.095	0.269	193.735
SCZ	PDE4D	rs11617058	G	T	0.162	-0.073	0.015	5.91e-07	0.059	0.031	0.062	112.347
SCZ	PDE4D	rs11682175	C	T	0.446	0.074	0.011	2.54e-12	0.018	0.025	0.49	210.35
SCZ	PDE4D	rs11693094	T	C	0.423	-0.073	0.011	7.13e-12	0.005	0.026	0.851	202.7
SCZ	PDE4D	rs117074560	T	C	0.038	-0.157	0.028	1.66e-08	0	0.057	1	137.781
SCZ	PDE4D	rs117578877	T	C	0.036	0.136	0.028	8.81e-07	-0.056	0.057	0.324	97.9948
SCZ	PDE4D	rs11807834	A	G	0.265	0.06	0.013	1.76e-06	0.014	0.029	0.631	108.022
SCZ	PDE4D	rs12129573	A	C	0.397	0.069	0.011	2.35e-10	0.031	0.026	0.224	178.125
SCZ	PDE4D	rs1216019	C	T	0.656	-0.055	0.012	2.25e-06	0.018	0.028	0.513	105.793
SCZ	PDE4D	rs12237911	A	G	0.056	0.113	0.025	6.44e-06	-0.065	0.052	0.214	104.082
SCZ	PDE4D	rs12326186	A	G	0.285	-0.055	0.012	6.49e-06	-0.008	0.028	0.776	94.1927
SCZ	PDE4D	rs12431410	T	C	0.645	-0.056	0.011	4.22e-07	-0.054	0.026	0.036	109.284
SCZ	PDE4D	rs12485388	A	G	0.323	-0.052	0.012	6.57e-06	0.013	0.026	0.617	91.2984
SCZ	PDE4D	rs12691307	G	A	0.522	-0.071	0.011	1.3e-10	0.024	0.025	0.339	192.255
SCZ	PDE4D	rs12704290	A	G	0.128	-0.107	0.017	1.04e-10	0.063	0.039	0.105	196.329
SCZ	PDE4D	rs12723316	A	G	0.141	-0.071	0.015	3.31e-06	0.061	0.035	0.079	93.5863
SCZ	PDE4D	rs12826178	T	G	0.075	-0.168	0.024	5.3e-12	-0.052	0.049	0.288	300.545
SCZ	PDE4D	rs12887734	T	G	0.274	0.087	0.012	1.17e-13	-0.005	0.027	0.851	233.653
SCZ	PDE4D	rs12903146	A	G	0.569	0.065	0.011	1.04e-09	0.014	0.025	0.589	159.18
SCZ	PDE4D	rs12938078	A	G	0.188	0.062	0.014	6.99e-06	-0.004	0.033	0.891	90.5524
SCZ	PDE4D	rs12991836	C	A	0.372	0.053	0.011	1.75e-06	-0.039	0.027	0.145	100.178
SCZ	PDE4D	rs12997796	G	A	0.176	-0.064	0.014	3.08e-06	-0.026	0.032	0.417	91.6628
SCZ	PDE4D	rs13150898	G	A	0.164	0.079	0.015	1.6e-07	0.002	0.032	0.955	133.193
SCZ	PDE4D	rs13240464	C	T	0.375	-0.081	0.011	6.16e-13	-0.03	0.026	0.245	235.473
SCZ	PDE4D	rs1329313	T	C	0.55	0.054	0.011	3.41e-07	-0.007	0.026	0.776	113.139
SCZ	PDE4D	rs1339227	T	C	0.342	-0.06	0.011	6.86e-08	-0.016	0.027	0.537	124.689
SCZ	PDE4D	rs1360695	A	G	0.642	0.055	0.011	4.89e-07	0.036	0.026	0.17	107.346
SCZ	PDE4D	rs140130327	T	C	0.012	0.248	0.05	5.33e-07	-0.001	0.095	1	112.041
SCZ	PDE4D	rs140505938	T	C	0.169	-0.091	0.015	9.34e-10	0.009	0.033	0.776	178.966
SCZ	PDE4D	rs149110600	A	G	0.097	0.109	0.023	1.69e-06	-0.075	0.046	0.102	160.815
SCZ	PDE4D	rs1498232	C	T	0.693	-0.07	0.012	1.28e-09	-0.037	0.027	0.162	160.686
SCZ	PDE4D	rs1501357	C	T	0.184	0.077	0.013	1.24e-08	0.028	0.033	0.389	135.69
SCZ	PDE4D	rs1509378	G	A	0.65	-0.062	0.012	8.37e-08	-0.035	0.026	0.182	134.203
SCZ	PDE4D	rs1524480	T	G	0.219	-0.062	0.013	4.05e-06	-0.019	0.031	0.55	100.11
SCZ	PDE4D	rs16867576	G	A	0.11	-0.096	0.017	1.36e-08	0.027	0.035	0.457	139.137
SCZ	PDE4D	rs16937	G	A	0.676	-0.056	0.011	8.69e-07	0.004	0.027	0.871	105.337
SCZ	PDE4D	rs1702294	C	T	0.79	0.116	0.014	2.79e-17	0.003	0.032	0.933	343.647
SCZ	PDE4D	rs17194490	T	G	0.16	0.097	0.015	4.87e-11	0.025	0.034	0.457	195.901
SCZ	PDE4D	rs17432316	C	T	0.258	-0.06	0.013	2.27e-06	0.023	0.029	0.427	105.563
SCZ	PDE4D	rs17522122	T	G	0.489	0.049	0.011	4.74e-06	0.019	0.025	0.447	93.0249
SCZ	PDE4D	rs17684571	T	C	0.218	-0.061	0.013	4.66e-06	0.048	0.03	0.107	97.857
SCZ	PDE4D	rs17731	A	G	0.349	0.052	0.011	2.15e-06	0.009	0.026	0.724	93.369
SCZ	PDE4D	rs1863824	A	G	0.625	-0.05	0.011	5.55e-06	-0.013	0.025	0.603	88.9988
SCZ	PDE4D	rs1914395	A	G	0.047	0.102	0.02	5.2e-07	-0.028	0.06	0.646	71.7661
SCZ	PDE4D	rs1922857	A	G	0.4	0.048	0.011	9.95e-06	-0.014	0.026	0.589	84.2849
SCZ	PDE4D	rs1940171	G	A	0.184	-0.081	0.014	2.63e-09	0.01	0.032	0.759	152.14
SCZ	PDE4D	rs198160	T	G	0.499	-0.054	0.012	2.2e-06	0.001	0.026	0.977	113.827
SCZ	PDE4D	rs2007044	G	A	0.366	0.092	0.011	2.62e-17	-0.014	0.025	0.589	301.34
SCZ	PDE4D	rs2026714	G	A	0.523	0.056	0.011	1.88e-07	-0.017	0.025	0.49	119.962
SCZ	PDE4D	rs2053079	G	A	0.259	0.073	0.012	3.79e-09	-0.028	0.031	0.355	159.509
SCZ	PDE4D	rs2068012	C	T	0.22	0.069	0.013	4.14e-08	0.041	0.031	0.178	126.054
SCZ	PDE4D	rs2077586	G	A	0.272	-0.065	0.012	1.53e-07	-0.002	0.028	0.933	129.762
SCZ	PDE4D	rs2094900	A	G	0.386	0.052	0.011	1.27e-06	-0.059	0.025	0.019	98.9377
SCZ	PDE4D	rs2189246	A	G	0.5	0.048	0.011	7.16e-06	-0.008	0.024	0.741	89.312
SCZ	PDE4D	rs2189807	A	G	0.62	-0.055	0.011	5.67e-07	-0.007	0.026	0.776	109.623
SCZ	PDE4D	rs2247870	A	G	0.561	0.05	0.011	2.24e-06	0.027	0.025	0.275	95.0763
SCZ	PDE4D	rs227932	G	A	0.886	0.085	0.017	3.76e-07	-0.022	0.039	0.575	112.962
SCZ	PDE4D	rs2285217	T	G	0.356	-0.049	0.011	7.02e-06	0.033	0.026	0.204	85.6658
SCZ	PDE4D	rs2304389	A	G	0.17	0.073	0.015	5.48e-07	-0.032	0.034	0.347	115.178
SCZ	PDE4D	rs238783	A	G	0.39	-0.051	0.011	7.69e-06	0.018	0.026	0.49	95.5057
SCZ	PDE4D	rs248083	A	G	0.508	0.051	0.011	6.06e-06	0.014	0.025	0.562	100.366
SCZ	PDE4D	rs2506125	A	G	0.419	-0.051	0.011	5.62e-06	-0.005	0.025	0.851	96.5995
SCZ	PDE4D	rs2514218	T	C	0.352	-0.072	0.012	4.09e-10	0.004	0.026	0.891	183.795
SCZ	PDE4D	rs2535627	C	T	0.5	-0.07	0.011	3.96e-11	0	0.025	1	190.439
SCZ	PDE4D	rs2828478	G	A	0.62	-0.057	0.011	5.26e-07	0.058	0.026	0.023	116.948
SCZ	PDE4D	rs2905426	T	G	0.669	-0.065	0.011	6.92e-09	-0.006	0.026	0.813	143.676
SCZ	PDE4D	rs2909457	A	G	0.584	-0.059	0.011	4.38e-08	-0.002	0.025	0.933	130.661
SCZ	PDE4D	rs2945232	C	T	0.454	0.061	0.011	2.03e-08	-0.018	0.027	0.501	140.647
SCZ	PDE4D	rs2973155	C	T	0.641	0.067	0.011	1.02e-09	-0.03	0.026	0.245	161.045
SCZ	PDE4D	rs301797	A	C	0.312	0.068	0.012	2.72e-09	0.016	0.026	0.537	154.3
SCZ	PDE4D	rs302010	G	A	0.838	0.069	0.014	1.31e-06	0.015	0.033	0.646	98.6427
SCZ	PDE4D	rs34291370	A	G	0.516	0.05	0.011	3.33e-06	0.014	0.025	0.589	96.3978
SCZ	PDE4D	rs34753377	G	T	0.356	-0.064	0.012	1.06e-07	-0.018	0.026	0.479	146.42
SCZ	PDE4D	rs34796896	A	G	0.207	-0.086	0.013	6.23e-11	0.004	0.03	0.891	189.276
SCZ	PDE4D	rs35123781	G	A	0.334	0.054	0.011	1.72e-06	0.024	0.026	0.363	101.659
SCZ	PDE4D	rs35225200	C	A	0.092	0.145	0.02	9.56e-13	-0.09	0.045	0.044	272.085
SCZ	PDE4D	rs36068923	G	A	0.192	0.084	0.013	1.05e-10	0.012	0.031	0.708	169.041
SCZ	PDE4D	rs3735025	C	T	0.36	-0.064	0.011	7.75e-09	0.056	0.026	0.033	144.389
SCZ	PDE4D	rs3770752	G	A	0.381	-0.054	0.011	2.63e-06	-0.02	0.026	0.447	104.214
SCZ	PDE4D	rs3798869	A	G	0.443	-0.065	0.011	1.15e-09	-0.034	0.025	0.17	160.155
SCZ	PDE4D	rs3808581	A	G	0.166	0.07	0.014	3.3e-07	0.006	0.034	0.851	106.243
SCZ	PDE4D	rs3849046	T	C	0.509	0.063	0.011	4.83e-09	-0.031	0.025	0.219	151.82
SCZ	PDE4D	rs3924916	G	A	0.417	-0.051	0.011	2.5e-06	0.055	0.025	0.027	96.8256
SCZ	PDE4D	rs4084594	C	T	0.367	-0.052	0.011	2.28e-06	0.063	0.025	0.013	98.4766
SCZ	PDE4D	rs4129585	C	A	0.555	-0.078	0.011	2.03e-13	-0.015	0.025	0.55	234.863
SCZ	PDE4D	rs427230	T	C	0.092	0.116	0.021	4.03e-08	-0.062	0.045	0.17	174.715
SCZ	PDE4D	rs4330281	C	T	0.481	0.059	0.011	5.51e-08	-0.041	0.025	0.107	133.789
SCZ	PDE4D	rs4388249	T	C	0.154	0.072	0.014	1.02e-07	-0.01	0.034	0.759	104.358
SCZ	PDE4D	rs4391122	G	A	0.469	0.079	0.011	1.73e-13	0.044	0.025	0.083	239.839
SCZ	PDE4D	rs4523957	T	G	0.615	0.068	0.011	1.04e-09	0.022	0.026	0.407	170.669
SCZ	PDE4D	rs4648845	T	C	0.476	0.069	0.012	4.03e-09	0.019	0.025	0.447	183.579
SCZ	PDE4D	rs4702	A	G	0.563	-0.078	0.011	2.3e-12	-0.007	0.025	0.794	233.982
SCZ	PDE4D	rs4733770	A	G	0.316	-0.054	0.012	2.31e-06	-0.016	0.027	0.562	98.7931
SCZ	PDE4D	rs4765568	C	T	0.213	0.067	0.013	7.05e-07	-0.046	0.032	0.158	114.376
SCZ	PDE4D	rs4766428	T	C	0.453	0.068	0.011	7.09e-10	0.028	0.025	0.263	179.73
SCZ	PDE4D	rs4775046	T	C	0.502	-0.048	0.011	6.26e-06	0.022	0.025	0.38	90.7776
SCZ	PDE4D	rs4834639	C	T	0.454	0.05	0.011	4.91e-06	-0.021	0.026	0.427	94.9261
SCZ	PDE4D	rs4856646	A	G	0.382	-0.058	0.011	2.52e-07	-0.054	0.026	0.04	121.771
SCZ	PDE4D	rs524732	A	G	0.199	0.06	0.013	3.17e-06	0.036	0.031	0.245	87.9221
SCZ	PDE4D	rs535883	A	G	0.455	0.051	0.011	6.98e-06	-0.038	0.026	0.145	99.9981
SCZ	PDE4D	rs55675132	T	C	0.262	-0.056	0.012	3.27e-06	0.052	0.028	0.06	95.3812
SCZ	PDE4D	rs55757091	A	G	0.169	0.071	0.014	5.72e-07	0.025	0.034	0.479	109.006
SCZ	PDE4D	rs56145559	T	C	0.214	0.071	0.013	8.42e-08	0.043	0.03	0.155	130.46
SCZ	PDE4D	rs56205728	A	G	0.288	0.068	0.012	4.92e-08	0	0.028	0.977	144.872
SCZ	PDE4D	rs56775891	T	C	0.25	0.061	0.012	2.17e-07	-0.002	0.028	0.933	108.998
SCZ	PDE4D	rs56873913	G	T	0.218	-0.067	0.013	2.19e-07	0.032	0.029	0.269	118.087
SCZ	PDE4D	rs57549656	G	A	0.203	0.064	0.013	1.22e-06	-0.017	0.031	0.589	100.977
SCZ	PDE4D	rs58120505	C	T	0.421	-0.081	0.011	6.43e-14	0.003	0.025	0.912	245.523
SCZ	PDE4D	rs6065094	G	A	0.647	0.074	0.011	5.52e-11	-0.017	0.027	0.525	194.346
SCZ	PDE4D	rs6137162	T	C	0.297	0.061	0.012	1.22e-07	-0.006	0.028	0.832	119.634
SCZ	PDE4D	rs61847307	T	C	0.3	-0.063	0.012	2.08e-07	-0.028	0.028	0.316	127.981
SCZ	PDE4D	rs62064224	A	G	0.498	-0.05	0.011	5.72e-06	0.021	0.025	0.398	95.7253
SCZ	PDE4D	rs634940	T	G	0.244	0.059	0.012	2.27e-06	-0.045	0.029	0.12	98.3274
SCZ	PDE4D	rs6430095	A	G	0.188	0.081	0.014	1.21e-08	0.035	0.033	0.288	153.565
SCZ	PDE4D	rs6430491	A	G	0.199	-0.064	0.013	1.61e-06	-0.011	0.031	0.708	101.359
SCZ	PDE4D	rs6518257	C	T	0.698	0.055	0.012	2.51e-06	-0.037	0.026	0.155	99.196
SCZ	PDE4D	rs6670165	T	C	0.201	0.071	0.014	1.16e-07	-0.036	0.032	0.263	126
SCZ	PDE4D	rs6704768	A	G	0.529	-0.074	0.011	3.15e-12	0.008	0.025	0.741	209.825
SCZ	PDE4D	rs67065737	G	A	0.114	-0.089	0.02	9.61e-06	0.002	0.041	0.955	123.853
SCZ	PDE4D	rs6707588	C	T	0.646	-0.059	0.012	9.5e-07	-0.003	0.027	0.912	122.522
SCZ	PDE4D	rs679087	A	C	0.353	-0.061	0.011	7.06e-08	-0.026	0.025	0.302	131.685
SCZ	PDE4D	rs6919939	A	G	0.693	0.054	0.012	4.2e-06	-0.008	0.027	0.759	94.0621
SCZ	PDE4D	rs695134	T	C	0.575	-0.056	0.011	2.09e-07	0.006	0.025	0.813	117.535
SCZ	PDE4D	rs6984242	A	G	0.603	-0.064	0.011	1.76e-09	-0.005	0.025	0.851	153.353
SCZ	PDE4D	rs7008026	C	T	0.154	0.067	0.015	4.73e-06	-0.015	0.036	0.676	91.4269
SCZ	PDE4D	rs7207904	A	G	0.374	-0.048	0.011	7.82e-06	0.011	0.025	0.661	84.2913
SCZ	PDE4D	rs7231178	A	G	0.517	0.048	0.011	8.16e-06	-0.006	0.025	0.813	89.9545
SCZ	PDE4D	rs7267348	C	T	0.267	0.064	0.012	1.18e-07	-0.059	0.03	0.045	124.699
SCZ	PDE4D	rs72704544	G	A	0.201	0.07	0.013	1.07e-07	-0.001	0.031	0.977	122.511
SCZ	PDE4D	rs73060317	G	T	0.261	-0.061	0.012	6.6e-07	-0.051	0.027	0.062	112.77
SCZ	PDE4D	rs73185299	A	G	0.328	0.055	0.012	1.84e-06	-0.003	0.027	0.912	103.7
SCZ	PDE4D	rs73229090	A	C	0.113	-0.099	0.018	1.95e-08	-0.018	0.039	0.646	153.68
SCZ	PDE4D	rs7372960	C	T	0.241	-0.067	0.013	1.25e-07	0.008	0.029	0.794	127.838
SCZ	PDE4D	rs7405404	C	T	0.74	-0.078	0.013	3.93e-10	-0.021	0.03	0.479	182.524
SCZ	PDE4D	rs7432375	A	G	0.435	-0.071	0.011	5.27e-11	-0.052	0.025	0.033	193.735
SCZ	PDE4D	rs7521492	G	A	0.572	-0.055	0.011	5.64e-07	-0.042	0.025	0.095	115.224
SCZ	PDE4D	rs7523273	G	A	0.33	-0.06	0.012	1.61e-07	-0.011	0.027	0.676	123.338
SCZ	PDE4D	rs75968099	T	C	0.363	0.079	0.011	3.39e-12	0.003	0.026	0.912	223.105
SCZ	PDE4D	rs7599488	T	C	0.418	-0.055	0.011	3.11e-07	0.044	0.025	0.083	114.421
SCZ	PDE4D	rs7601312	G	A	0.492	0.057	0.011	6.43e-08	-0.017	0.024	0.479	124.559
SCZ	PDE4D	rs76456399	A	C	0.026	0.186	0.041	6.56e-06	0.116	0.069	0.093	134.32
SCZ	PDE4D	rs77149735	A	G	0.022	0.285	0.049	4.4e-09	0.001	0.074	1	268.292
SCZ	PDE4D	rs77421486	A	C	0.033	-0.119	0.026	7.01e-06	-0.206	0.096	0.032	69.0998
SCZ	PDE4D	rs7779018	G	A	0.415	-0.063	0.012	9.7e-08	0.033	0.025	0.195	147.418
SCZ	PDE4D	rs7811528	G	A	0.143	0.068	0.015	4.77e-06	0.042	0.033	0.209	88.3107
SCZ	PDE4D	rs7819570	T	G	0.199	0.077	0.014	1.9e-08	0.067	0.033	0.04	146.281
SCZ	PDE4D	rs783527	T	C	0.405	0.056	0.011	2.31e-07	-0.003	0.025	0.891	115.854
SCZ	PDE4D	rs78381888	G	A	0.193	-0.083	0.016	1.5e-07	-0.012	0.032	0.708	166.487
SCZ	PDE4D	rs78392994	C	T	0.091	-0.089	0.02	5.05e-06	0.058	0.045	0.195	100.668
SCZ	PDE4D	rs7893279	G	T	0.107	-0.113	0.017	3.56e-11	0.042	0.038	0.269	189.553
SCZ	PDE4D	rs79193624	C	T	0.032	-0.203	0.037	5.98e-08	-0.05	0.082	0.537	195.767
SCZ	PDE4D	rs79247094	A	G	0.123	-0.082	0.018	4.06e-06	0.032	0.038	0.398	113.058
SCZ	PDE4D	rs7934083	C	T	0.526	0.056	0.011	2.42e-07	0.008	0.025	0.759	121.218
SCZ	PDE4D	rs7951870	C	T	0.176	0.092	0.014	8.25e-11	-0.01	0.033	0.759	191.735
SCZ	PDE4D	rs8042374	G	A	0.241	-0.087	0.012	1.87e-12	0.034	0.03	0.245	216.311
SCZ	PDE4D	rs8066384	C	T	0.749	0.058	0.012	1.12e-06	-0.04	0.028	0.151	97.4554
SCZ	PDE4D	rs8082590	A	G	0.623	-0.067	0.012	6.84e-09	0.058	0.027	0.032	160.931
SCZ	PDE4D	rs8099121	G	A	0.777	-0.06	0.013	4.81e-06	-0.002	0.031	0.955	95.8957
SCZ	PDE4D	rs811043	A	G	0.325	0.054	0.012	3.58e-06	-0.021	0.027	0.457	99.1378
SCZ	PDE4D	rs832187	T	C	0.598	-0.061	0.011	2.58e-08	-0.033	0.026	0.204	136.762
SCZ	PDE4D	rs9311094	T	C	0.213	-0.058	0.013	7.57e-06	-0.037	0.031	0.229	87.8601
SCZ	PDE4D	rs9316337	A	G	0.557	-0.051	0.011	1.71e-06	-0.01	0.025	0.676	99.8846
SCZ	PDE4D	rs9330316	G	A	0.314	-0.062	0.012	7.69e-08	-0.002	0.027	0.955	127.095
SCZ	PDE4D	rs9398171	T	C	0.645	-0.064	0.012	3.37e-08	-0.015	0.027	0.575	143.506
SCZ	PDE4D	rs9420	G	A	0.698	-0.061	0.011	6.65e-08	-0.006	0.027	0.813	121.194
SCZ	PDE4D	rs9636107	G	A	0.49	0.076	0.011	9.09e-13	-0.047	0.025	0.062	224.416
SCZ	PDE4D	rs9677260	T	G	0.169	0.067	0.014	2.41e-06	0.013	0.033	0.692	96.1845
SCZ	PDE4D	rs9695226	G	A	0.332	0.059	0.012	2.52e-07	0.066	0.027	0.013	120.466
SCZ	PDE6D	rs10124101	A	G	0.547	-0.051	0.011	2.2e-06	0.01	0.025	0.676	98.3726
SCZ	PDE6D	rs10166548	T	C	0.309	0.052	0.012	6.35e-06	0.046	0.026	0.081	89.1643
SCZ	PDE6D	rs10202934	T	C	0.258	0.057	0.012	3.22e-06	0.01	0.03	0.741	96.242
SCZ	PDE6D	rs1033415	G	A	0.699	0.06	0.012	3.17e-07	0.001	0.026	0.977	117.415
SCZ	PDE6D	rs10520163	C	T	0.504	-0.061	0.011	1.02e-08	0.007	0.025	0.776	143.225
SCZ	PDE6D	rs10788251	C	T	0.143	0.081	0.017	2.37e-06	0.046	0.037	0.214	124.275
SCZ	PDE6D	rs10791097	G	T	0.526	-0.074	0.011	2.88e-12	-0.018	0.025	0.468	210.555
SCZ	PDE6D	rs10873500	A	G	0.588	-0.058	0.011	2.15e-07	0.035	0.025	0.158	127.678
SCZ	PDE6D	rs11027857	A	G	0.562	0.063	0.011	3.21e-09	0.01	0.025	0.676	149.064
SCZ	PDE6D	rs111547017	G	A	0.091	-0.093	0.019	9.61e-07	0.017	0.04	0.661	110.169
SCZ	PDE6D	rs11210892	A	G	0.638	-0.07	0.011	4.97e-10	-0.001	0.026	0.955	172.372
SCZ	PDE6D	rs11233598	C	T	0.306	0.057	0.013	4.93e-06	-0.002	0.027	0.955	106.957
SCZ	PDE6D	rs112537273	C	T	0.238	-0.066	0.013	3.7e-07	-0.066	0.03	0.028	121.503
SCZ	PDE6D	rs112902183	C	T	0.028	-0.188	0.042	8.43e-06	-0.03	0.084	0.724	147.427
SCZ	PDE6D	rs114042773	C	T	0.012	0.174	0.036	1.42e-06	0.07	0.08	0.389	54.746
SCZ	PDE6D	rs115644251	T	C	0.027	0.219	0.045	1.11e-06	-0.004	0.095	0.955	193.735
SCZ	PDE6D	rs11617058	G	T	0.162	-0.073	0.015	5.91e-07	-0.033	0.031	0.288	112.347
SCZ	PDE6D	rs11682175	C	T	0.446	0.074	0.011	2.54e-12	0.001	0.025	0.977	210.35
SCZ	PDE6D	rs11693094	T	C	0.423	-0.073	0.011	7.13e-12	0.024	0.026	0.355	202.7
SCZ	PDE6D	rs117074560	T	C	0.038	-0.157	0.028	1.66e-08	-0.071	0.057	0.209	137.781
SCZ	PDE6D	rs117578877	T	C	0.036	0.136	0.028	8.81e-07	0.083	0.057	0.145	97.9948
SCZ	PDE6D	rs11807834	A	G	0.265	0.06	0.013	1.76e-06	0.006	0.029	0.832	108.022
SCZ	PDE6D	rs12129573	A	C	0.397	0.069	0.011	2.35e-10	-0.008	0.026	0.759	178.125
SCZ	PDE6D	rs1216019	C	T	0.656	-0.055	0.012	2.25e-06	-0.011	0.028	0.708	105.793
SCZ	PDE6D	rs12237911	A	G	0.056	0.113	0.025	6.44e-06	0.022	0.052	0.676	104.082
SCZ	PDE6D	rs12326186	A	G	0.285	-0.055	0.012	6.49e-06	0.018	0.028	0.525	94.1927
SCZ	PDE6D	rs12431410	T	C	0.645	-0.056	0.011	4.22e-07	0	0.026	1	109.284
SCZ	PDE6D	rs12485388	A	G	0.323	-0.052	0.012	6.57e-06	0.051	0.026	0.052	91.2984
SCZ	PDE6D	rs12691307	G	A	0.522	-0.071	0.011	1.3e-10	-0.027	0.025	0.288	192.255
SCZ	PDE6D	rs12704290	A	G	0.128	-0.107	0.017	1.04e-10	0.044	0.039	0.251	196.329
SCZ	PDE6D	rs12723316	A	G	0.141	-0.071	0.015	3.31e-06	-0.052	0.035	0.138	93.5863
SCZ	PDE6D	rs12826178	T	G	0.075	-0.168	0.024	5.3e-12	-0.056	0.049	0.251	300.545
SCZ	PDE6D	rs12887734	T	G	0.274	0.087	0.012	1.17e-13	-0.003	0.027	0.912	233.653
SCZ	PDE6D	rs12903146	A	G	0.569	0.065	0.011	1.04e-09	-0.017	0.025	0.49	159.18
SCZ	PDE6D	rs12938078	A	G	0.188	0.062	0.014	6.99e-06	0.011	0.033	0.741	90.5524
SCZ	PDE6D	rs12991836	C	A	0.372	0.053	0.011	1.75e-06	-0.002	0.027	0.933	100.178
SCZ	PDE6D	rs12997796	G	A	0.176	-0.064	0.014	3.08e-06	-0.038	0.032	0.24	91.6628
SCZ	PDE6D	rs13150898	G	A	0.164	0.079	0.015	1.6e-07	-0.009	0.032	0.794	133.193
SCZ	PDE6D	rs13217619	C	T	0.068	-0.22	0.02	1.44e-29	-0.009	0.038	0.813	472.012
SCZ	PDE6D	rs13240464	C	T	0.375	-0.081	0.011	6.16e-13	-0.026	0.026	0.324	235.473
SCZ	PDE6D	rs1329313	T	C	0.55	0.054	0.011	3.41e-07	0.02	0.026	0.447	113.139
SCZ	PDE6D	rs1339227	T	C	0.342	-0.06	0.011	6.86e-08	0.005	0.027	0.851	124.689
SCZ	PDE6D	rs1360695	A	G	0.642	0.055	0.011	4.89e-07	-0.049	0.026	0.058	107.346
SCZ	PDE6D	rs140130327	T	C	0.012	0.248	0.05	5.33e-07	0.092	0.095	0.339	112.041
SCZ	PDE6D	rs140505938	T	C	0.169	-0.091	0.015	9.34e-10	-0.006	0.033	0.851	178.966
SCZ	PDE6D	rs149110600	A	G	0.097	0.109	0.023	1.69e-06	-0.075	0.046	0.105	160.815
SCZ	PDE6D	rs1498232	C	T	0.693	-0.07	0.012	1.28e-09	0.022	0.027	0.417	160.686
SCZ	PDE6D	rs1501357	C	T	0.184	0.077	0.013	1.24e-08	-0.008	0.033	0.813	135.69
SCZ	PDE6D	rs1509378	G	A	0.65	-0.062	0.012	8.37e-08	0.008	0.026	0.776	134.203
SCZ	PDE6D	rs1524480	T	G	0.219	-0.062	0.013	4.05e-06	0.021	0.031	0.513	100.11
SCZ	PDE6D	rs16867576	G	A	0.11	-0.096	0.017	1.36e-08	0.025	0.035	0.468	139.137
SCZ	PDE6D	rs16937	G	A	0.676	-0.056	0.011	8.69e-07	-0.013	0.027	0.617	105.337
SCZ	PDE6D	rs1702294	C	T	0.79	0.116	0.014	2.79e-17	-0.01	0.032	0.741	343.647
SCZ	PDE6D	rs17194490	T	G	0.16	0.097	0.015	4.87e-11	0.049	0.034	0.145	195.901
SCZ	PDE6D	rs17432316	C	T	0.258	-0.06	0.013	2.27e-06	0.016	0.029	0.589	105.563
SCZ	PDE6D	rs17522122	T	G	0.489	0.049	0.011	4.74e-06	0.038	0.025	0.126	93.0249
SCZ	PDE6D	rs17684571	T	C	0.218	-0.061	0.013	4.66e-06	0.047	0.03	0.112	97.857
SCZ	PDE6D	rs17731	A	G	0.349	0.052	0.011	2.15e-06	-0.005	0.026	0.871	93.369
SCZ	PDE6D	rs1863824	A	G	0.625	-0.05	0.011	5.55e-06	0.003	0.025	0.912	88.9988
SCZ	PDE6D	rs1914395	A	G	0.047	0.102	0.02	5.2e-07	0.039	0.06	0.513	71.7661
SCZ	PDE6D	rs1922857	A	G	0.4	0.048	0.011	9.95e-06	-0.037	0.026	0.151	84.2849
SCZ	PDE6D	rs1940171	G	A	0.184	-0.081	0.014	2.63e-09	-0.017	0.032	0.603	152.14
SCZ	PDE6D	rs198160	T	G	0.499	-0.054	0.012	2.2e-06	-0.018	0.026	0.49	113.827
SCZ	PDE6D	rs2007044	G	A	0.366	0.092	0.011	2.62e-17	-0.012	0.025	0.631	301.34
SCZ	PDE6D	rs2026714	G	A	0.523	0.056	0.011	1.88e-07	-0.008	0.025	0.759	119.962
SCZ	PDE6D	rs2053079	G	A	0.259	0.073	0.012	3.79e-09	0.035	0.031	0.257	159.509
SCZ	PDE6D	rs2068012	C	T	0.22	0.069	0.013	4.14e-08	-0.062	0.031	0.043	126.054
SCZ	PDE6D	rs2077586	G	A	0.272	-0.065	0.012	1.53e-07	-0.043	0.028	0.123	129.762
SCZ	PDE6D	rs2094900	A	G	0.386	0.052	0.011	1.27e-06	-0.013	0.025	0.589	98.9377
SCZ	PDE6D	rs2189246	A	G	0.5	0.048	0.011	7.16e-06	0.006	0.024	0.813	89.312
SCZ	PDE6D	rs2189807	A	G	0.62	-0.055	0.011	5.67e-07	0.007	0.026	0.776	109.623
SCZ	PDE6D	rs2247870	A	G	0.561	0.05	0.011	2.24e-06	-0.032	0.025	0.2	95.0763
SCZ	PDE6D	rs227932	G	A	0.886	0.085	0.017	3.76e-07	0.011	0.039	0.776	112.962
SCZ	PDE6D	rs2285217	T	G	0.356	-0.049	0.011	7.02e-06	0.043	0.026	0.095	85.6658
SCZ	PDE6D	rs2304389	A	G	0.17	0.073	0.015	5.48e-07	-0.033	0.034	0.331	115.178
SCZ	PDE6D	rs238783	A	G	0.39	-0.051	0.011	7.69e-06	0.024	0.026	0.372	95.5057
SCZ	PDE6D	rs248083	A	G	0.508	0.051	0.011	6.06e-06	0.016	0.025	0.501	100.366
SCZ	PDE6D	rs2506125	A	G	0.419	-0.051	0.011	5.62e-06	-0.024	0.025	0.347	96.5995
SCZ	PDE6D	rs2514218	T	C	0.352	-0.072	0.012	4.09e-10	0.035	0.026	0.174	183.795
SCZ	PDE6D	rs2535627	C	T	0.5	-0.07	0.011	3.96e-11	-0.02	0.025	0.417	190.439
SCZ	PDE6D	rs2828478	G	A	0.62	-0.057	0.011	5.26e-07	0.006	0.026	0.813	116.948
SCZ	PDE6D	rs2905426	T	G	0.669	-0.065	0.011	6.92e-09	0.006	0.026	0.813	143.676
SCZ	PDE6D	rs2909457	A	G	0.584	-0.059	0.011	4.38e-08	-0.003	0.025	0.912	130.661
SCZ	PDE6D	rs2945232	C	T	0.454	0.061	0.011	2.03e-08	-0.009	0.027	0.724	140.647
SCZ	PDE6D	rs2973155	C	T	0.641	0.067	0.011	1.02e-09	0.051	0.026	0.047	161.045
SCZ	PDE6D	rs301797	A	C	0.312	0.068	0.012	2.72e-09	-0.029	0.026	0.263	154.3
SCZ	PDE6D	rs302010	G	A	0.838	0.069	0.014	1.31e-06	-0.039	0.033	0.224	98.6427
SCZ	PDE6D	rs34291370	A	G	0.516	0.05	0.011	3.33e-06	-0.012	0.025	0.617	96.3978
SCZ	PDE6D	rs34753377	G	T	0.356	-0.064	0.012	1.06e-07	0.008	0.026	0.741	146.42
SCZ	PDE6D	rs34796896	A	G	0.207	-0.086	0.013	6.23e-11	-0.028	0.03	0.355	189.276
SCZ	PDE6D	rs35123781	G	A	0.334	0.054	0.011	1.72e-06	-0.014	0.026	0.589	101.659
SCZ	PDE6D	rs35225200	C	A	0.092	0.145	0.02	9.56e-13	0.029	0.045	0.513	272.085
SCZ	PDE6D	rs36068923	G	A	0.192	0.084	0.013	1.05e-10	-0.007	0.031	0.813	169.041
SCZ	PDE6D	rs3735025	C	T	0.36	-0.064	0.011	7.75e-09	-0.008	0.026	0.776	144.389
SCZ	PDE6D	rs3770752	G	A	0.381	-0.054	0.011	2.63e-06	0.015	0.026	0.562	104.214
SCZ	PDE6D	rs3798869	A	G	0.443	-0.065	0.011	1.15e-09	-0.039	0.025	0.123	160.155
SCZ	PDE6D	rs3808581	A	G	0.166	0.07	0.014	3.3e-07	-0.085	0.033	0.011	106.243
SCZ	PDE6D	rs3849046	T	C	0.509	0.063	0.011	4.83e-09	0.037	0.025	0.141	151.82
SCZ	PDE6D	rs3924916	G	A	0.417	-0.051	0.011	2.5e-06	-0.017	0.025	0.501	96.8256
SCZ	PDE6D	rs4084594	C	T	0.367	-0.052	0.011	2.28e-06	0.037	0.026	0.151	98.4766
SCZ	PDE6D	rs4129585	C	A	0.555	-0.078	0.011	2.03e-13	0.067	0.025	0.007	234.863
SCZ	PDE6D	rs427230	T	C	0.092	0.116	0.021	4.03e-08	-0.018	0.045	0.692	174.715
SCZ	PDE6D	rs4330281	C	T	0.481	0.059	0.011	5.51e-08	-0.031	0.025	0.224	133.789
SCZ	PDE6D	rs4388249	T	C	0.154	0.072	0.014	1.02e-07	0.014	0.034	0.676	104.358
SCZ	PDE6D	rs4391122	G	A	0.469	0.079	0.011	1.73e-13	0.035	0.025	0.166	239.839
SCZ	PDE6D	rs4523957	T	G	0.615	0.068	0.011	1.04e-09	0	0.026	1	170.669
SCZ	PDE6D	rs4648845	T	C	0.476	0.069	0.012	4.03e-09	0.004	0.025	0.871	183.579
SCZ	PDE6D	rs4702	A	G	0.563	-0.078	0.011	2.3e-12	-0.025	0.025	0.316	233.982
SCZ	PDE6D	rs4733770	A	G	0.316	-0.054	0.012	2.31e-06	-0.003	0.027	0.912	98.7931
SCZ	PDE6D	rs4765568	C	T	0.213	0.067	0.013	7.05e-07	0.005	0.032	0.871	114.376
SCZ	PDE6D	rs4766428	T	C	0.453	0.068	0.011	7.09e-10	0.005	0.025	0.832	179.73
SCZ	PDE6D	rs4775046	T	C	0.502	-0.048	0.011	6.26e-06	-0.034	0.025	0.178	90.7776
SCZ	PDE6D	rs4834639	C	T	0.454	0.05	0.011	4.91e-06	-0.003	0.026	0.891	94.9261
SCZ	PDE6D	rs4856646	A	G	0.382	-0.058	0.011	2.52e-07	0.015	0.026	0.55	121.771
SCZ	PDE6D	rs524732	A	G	0.199	0.06	0.013	3.17e-06	0.009	0.031	0.759	87.9221
SCZ	PDE6D	rs535883	A	G	0.455	0.051	0.011	6.98e-06	-0.017	0.026	0.501	99.9981
SCZ	PDE6D	rs55675132	T	C	0.262	-0.056	0.012	3.27e-06	0.031	0.028	0.263	95.3812
SCZ	PDE6D	rs55757091	A	G	0.169	0.071	0.014	5.72e-07	-0.027	0.034	0.427	109.006
SCZ	PDE6D	rs56145559	T	C	0.214	0.071	0.013	8.42e-08	-0.031	0.03	0.302	130.46
SCZ	PDE6D	rs56205728	A	G	0.288	0.068	0.012	4.92e-08	-0.017	0.028	0.537	144.872
SCZ	PDE6D	rs56775891	T	C	0.25	0.061	0.012	2.17e-07	0.007	0.028	0.813	108.998
SCZ	PDE6D	rs56873913	G	T	0.218	-0.067	0.013	2.19e-07	-0.024	0.029	0.398	118.087
SCZ	PDE6D	rs57549656	G	A	0.203	0.064	0.013	1.22e-06	0.004	0.031	0.891	100.977
SCZ	PDE6D	rs58120505	C	T	0.421	-0.081	0.011	6.43e-14	-0.051	0.025	0.039	245.523
SCZ	PDE6D	rs6065094	G	A	0.647	0.074	0.011	5.52e-11	-0.028	0.027	0.288	194.346
SCZ	PDE6D	rs6137162	T	C	0.297	0.061	0.012	1.22e-07	-0.002	0.028	0.933	119.634
SCZ	PDE6D	rs61847307	T	C	0.3	-0.063	0.012	2.08e-07	-0.015	0.028	0.589	127.981
SCZ	PDE6D	rs62064224	A	G	0.498	-0.05	0.011	5.72e-06	-0.001	0.025	0.955	95.7253
SCZ	PDE6D	rs634940	T	G	0.244	0.059	0.012	2.27e-06	-0.004	0.029	0.891	98.3274
SCZ	PDE6D	rs6430095	A	G	0.188	0.081	0.014	1.21e-08	-0.007	0.033	0.832	153.565
SCZ	PDE6D	rs6430491	A	G	0.199	-0.064	0.013	1.61e-06	0.016	0.031	0.617	101.359
SCZ	PDE6D	rs6518257	C	T	0.698	0.055	0.012	2.51e-06	0.015	0.026	0.562	99.196
SCZ	PDE6D	rs6670165	T	C	0.201	0.071	0.014	1.16e-07	0.007	0.032	0.813	126
SCZ	PDE6D	rs6704768	A	G	0.529	-0.074	0.011	3.15e-12	0.002	0.025	0.933	209.825
SCZ	PDE6D	rs67065737	G	A	0.114	-0.089	0.02	9.61e-06	0.004	0.041	0.912	123.853
SCZ	PDE6D	rs6707588	C	T	0.646	-0.059	0.012	9.5e-07	-0.045	0.027	0.098	122.522
SCZ	PDE6D	rs679087	A	C	0.353	-0.061	0.011	7.06e-08	0.019	0.025	0.447	131.685
SCZ	PDE6D	rs6919939	A	G	0.693	0.054	0.012	4.2e-06	-0.004	0.027	0.871	94.0621
SCZ	PDE6D	rs695134	T	C	0.575	-0.056	0.011	2.09e-07	0.033	0.025	0.186	117.535
SCZ	PDE6D	rs6984242	A	G	0.603	-0.064	0.011	1.76e-09	-0.037	0.025	0.145	153.353
SCZ	PDE6D	rs7008026	C	T	0.154	0.067	0.015	4.73e-06	0.048	0.036	0.186	91.4269
SCZ	PDE6D	rs7207904	A	G	0.374	-0.048	0.011	7.82e-06	0.018	0.025	0.468	84.2913
SCZ	PDE6D	rs7231178	A	G	0.517	0.048	0.011	8.16e-06	0.06	0.025	0.014	89.9545
SCZ	PDE6D	rs7267348	C	T	0.267	0.064	0.012	1.18e-07	0.01	0.03	0.741	124.699
SCZ	PDE6D	rs72704544	G	A	0.201	0.07	0.013	1.07e-07	0.023	0.031	0.468	122.511
SCZ	PDE6D	rs73060317	G	T	0.261	-0.061	0.012	6.6e-07	0.014	0.027	0.617	112.77
SCZ	PDE6D	rs73185299	A	G	0.328	0.055	0.012	1.84e-06	0.01	0.027	0.724	103.7
SCZ	PDE6D	rs73229090	A	C	0.113	-0.099	0.018	1.95e-08	-0.031	0.039	0.417	153.68
SCZ	PDE6D	rs7372960	C	T	0.241	-0.067	0.013	1.25e-07	-0.04	0.029	0.17	127.838
SCZ	PDE6D	rs7405404	C	T	0.74	-0.078	0.013	3.93e-10	0.028	0.03	0.347	182.524
SCZ	PDE6D	rs7432375	A	G	0.435	-0.071	0.011	5.27e-11	0.009	0.025	0.708	193.735
SCZ	PDE6D	rs7521492	G	A	0.572	-0.055	0.011	5.64e-07	-0.008	0.025	0.741	115.224
SCZ	PDE6D	rs7523273	G	A	0.33	-0.06	0.012	1.61e-07	0.017	0.027	0.525	123.338
SCZ	PDE6D	rs75968099	T	C	0.363	0.079	0.011	3.39e-12	-0.023	0.026	0.389	223.105
SCZ	PDE6D	rs7599488	T	C	0.418	-0.055	0.011	3.11e-07	0.007	0.025	0.794	114.421
SCZ	PDE6D	rs7601312	G	A	0.492	0.057	0.011	6.43e-08	0.034	0.024	0.17	124.559
SCZ	PDE6D	rs76456399	A	C	0.026	0.186	0.041	6.56e-06	-0.039	0.069	0.575	134.32
SCZ	PDE6D	rs77149735	A	G	0.022	0.285	0.049	4.4e-09	-0.029	0.074	0.692	268.292
SCZ	PDE6D	rs77421486	A	C	0.033	-0.119	0.026	7.01e-06	0.03	0.096	0.759	69.0998
SCZ	PDE6D	rs7779018	G	A	0.415	-0.063	0.012	9.7e-08	-0.019	0.025	0.447	147.418
SCZ	PDE6D	rs7811528	G	A	0.143	0.068	0.015	4.77e-06	-0.009	0.033	0.794	88.3107
SCZ	PDE6D	rs7819570	T	G	0.199	0.077	0.014	1.9e-08	-0.086	0.033	0.008	146.281
SCZ	PDE6D	rs783527	T	C	0.405	0.056	0.011	2.31e-07	0.02	0.025	0.427	115.854
SCZ	PDE6D	rs78381888	G	A	0.193	-0.083	0.016	1.5e-07	0.007	0.032	0.813	166.487
SCZ	PDE6D	rs78392994	C	T	0.091	-0.089	0.02	5.05e-06	-0.052	0.045	0.245	100.668
SCZ	PDE6D	rs7893279	G	T	0.107	-0.113	0.017	3.56e-11	-0.075	0.038	0.049	189.553
SCZ	PDE6D	rs79193624	C	T	0.032	-0.203	0.037	5.98e-08	-0.086	0.082	0.302	195.767
SCZ	PDE6D	rs79247094	A	G	0.123	-0.082	0.018	4.06e-06	0.035	0.038	0.355	113.058
SCZ	PDE6D	rs7934083	C	T	0.526	0.056	0.011	2.42e-07	0.026	0.025	0.309	121.218
SCZ	PDE6D	rs7951870	C	T	0.176	0.092	0.014	8.25e-11	-0.003	0.033	0.933	191.735
SCZ	PDE6D	rs8042374	G	A	0.241	-0.087	0.012	1.87e-12	-0.015	0.03	0.617	216.311
SCZ	PDE6D	rs8066384	C	T	0.749	0.058	0.012	1.12e-06	-0.043	0.028	0.123	97.4554
SCZ	PDE6D	rs8082590	A	G	0.623	-0.067	0.012	6.84e-09	-0.039	0.027	0.145	160.931
SCZ	PDE6D	rs8099121	G	A	0.777	-0.06	0.013	4.81e-06	-0.011	0.031	0.724	95.8957
SCZ	PDE6D	rs811043	A	G	0.325	0.054	0.012	3.58e-06	0.049	0.027	0.074	99.1378
SCZ	PDE6D	rs832187	T	C	0.598	-0.061	0.011	2.58e-08	0.021	0.026	0.417	136.762
SCZ	PDE6D	rs9311094	T	C	0.213	-0.058	0.013	7.57e-06	-0.038	0.03	0.214	87.8601
SCZ	PDE6D	rs9316337	A	G	0.557	-0.051	0.011	1.71e-06	-0.036	0.025	0.151	99.8846
SCZ	PDE6D	rs9330316	G	A	0.314	-0.062	0.012	7.69e-08	-0.034	0.027	0.204	127.095
SCZ	PDE6D	rs9398171	T	C	0.645	-0.064	0.012	3.37e-08	0.001	0.027	0.955	143.506
SCZ	PDE6D	rs9420	G	A	0.698	-0.061	0.011	6.65e-08	-0.005	0.027	0.851	121.194
SCZ	PDE6D	rs9636107	G	A	0.49	0.076	0.011	9.09e-13	-0.029	0.025	0.24	224.416
SCZ	PDE6D	rs9677260	T	G	0.169	0.067	0.014	2.41e-06	-0.013	0.033	0.692	96.1845
SCZ	PDE6D	rs9695226	G	A	0.332	0.059	0.012	2.52e-07	0.011	0.027	0.692	120.466
SCZ	PDE7A	rs10124101	A	G	0.547	-0.051	0.011	2.2e-06	0.058	0.025	0.02	98.3726
SCZ	PDE7A	rs10166548	T	C	0.309	0.052	0.012	6.35e-06	-0.002	0.026	0.955	89.1643
SCZ	PDE7A	rs10202934	T	C	0.258	0.057	0.012	3.22e-06	0.007	0.03	0.813	96.242
SCZ	PDE7A	rs1033415	G	A	0.699	0.06	0.012	3.17e-07	-0.003	0.026	0.912	117.415
SCZ	PDE7A	rs10520163	C	T	0.504	-0.061	0.011	1.02e-08	-0.028	0.025	0.257	143.225
SCZ	PDE7A	rs10788251	C	T	0.143	0.081	0.017	2.37e-06	-0.02	0.037	0.589	124.275
SCZ	PDE7A	rs10791097	G	T	0.526	-0.074	0.011	2.88e-12	0.013	0.025	0.617	210.555
SCZ	PDE7A	rs10873500	A	G	0.588	-0.058	0.011	2.15e-07	-0.013	0.025	0.589	127.678
SCZ	PDE7A	rs11027857	A	G	0.562	0.063	0.011	3.21e-09	0.03	0.025	0.224	149.064
SCZ	PDE7A	rs111547017	G	A	0.091	-0.093	0.019	9.61e-07	0.021	0.04	0.603	110.169
SCZ	PDE7A	rs11210892	A	G	0.638	-0.07	0.011	4.97e-10	-0.021	0.026	0.407	172.372
SCZ	PDE7A	rs11233598	C	T	0.306	0.057	0.013	4.93e-06	-0.003	0.027	0.891	106.957
SCZ	PDE7A	rs112537273	C	T	0.238	-0.066	0.013	3.7e-07	0.037	0.03	0.219	121.503
SCZ	PDE7A	rs112902183	C	T	0.028	-0.188	0.042	8.43e-06	-0.035	0.084	0.676	147.427
SCZ	PDE7A	rs114042773	C	T	0.012	0.174	0.036	1.42e-06	0.074	0.08	0.355	54.746
SCZ	PDE7A	rs115644251	T	C	0.027	0.219	0.045	1.11e-06	0.004	0.095	0.977	193.735
SCZ	PDE7A	rs11617058	G	T	0.162	-0.073	0.015	5.91e-07	-0.005	0.031	0.871	112.347
SCZ	PDE7A	rs11682175	C	T	0.446	0.074	0.011	2.54e-12	0.043	0.025	0.085	210.35
SCZ	PDE7A	rs11693094	T	C	0.423	-0.073	0.011	7.13e-12	0.018	0.026	0.479	202.7
SCZ	PDE7A	rs117074560	T	C	0.038	-0.157	0.028	1.66e-08	0.026	0.057	0.646	137.781
SCZ	PDE7A	rs117578877	T	C	0.036	0.136	0.028	8.81e-07	-0.058	0.057	0.302	97.9948
SCZ	PDE7A	rs11807834	A	G	0.265	0.06	0.013	1.76e-06	-0.012	0.029	0.676	108.022
SCZ	PDE7A	rs12129573	A	C	0.397	0.069	0.011	2.35e-10	-0.009	0.026	0.724	178.125
SCZ	PDE7A	rs1216019	C	T	0.656	-0.055	0.012	2.25e-06	0.015	0.028	0.589	105.793
SCZ	PDE7A	rs12237911	A	G	0.056	0.113	0.025	6.44e-06	-0.026	0.052	0.617	104.082
SCZ	PDE7A	rs12326186	A	G	0.285	-0.055	0.012	6.49e-06	0.01	0.028	0.724	94.1927
SCZ	PDE7A	rs12431410	T	C	0.645	-0.056	0.011	4.22e-07	-0.051	0.026	0.048	109.284
SCZ	PDE7A	rs12485388	A	G	0.323	-0.052	0.012	6.57e-06	0.02	0.026	0.457	91.2984
SCZ	PDE7A	rs12691307	G	A	0.522	-0.071	0.011	1.3e-10	0.022	0.025	0.372	192.255
SCZ	PDE7A	rs12704290	A	G	0.128	-0.107	0.017	1.04e-10	0.006	0.039	0.871	196.329
SCZ	PDE7A	rs12723316	A	G	0.141	-0.071	0.015	3.31e-06	-0.008	0.035	0.813	93.5863
SCZ	PDE7A	rs12826178	T	G	0.075	-0.168	0.024	5.3e-12	-0.001	0.049	0.977	300.545
SCZ	PDE7A	rs12887734	T	G	0.274	0.087	0.012	1.17e-13	0.071	0.027	0.009	233.653
SCZ	PDE7A	rs12903146	A	G	0.569	0.065	0.011	1.04e-09	0.005	0.025	0.851	159.18
SCZ	PDE7A	rs12938078	A	G	0.188	0.062	0.014	6.99e-06	-0.063	0.033	0.06	90.5524
SCZ	PDE7A	rs12991836	C	A	0.372	0.053	0.011	1.75e-06	-0.025	0.027	0.355	100.178
SCZ	PDE7A	rs12997796	G	A	0.176	-0.064	0.014	3.08e-06	0	0.032	1	91.6628
SCZ	PDE7A	rs13150898	G	A	0.164	0.079	0.015	1.6e-07	-0.033	0.032	0.302	133.193
SCZ	PDE7A	rs13217619	C	T	0.068	-0.22	0.02	1.44e-29	0.095	0.038	0.011	472.012
SCZ	PDE7A	rs13240464	C	T	0.375	-0.081	0.011	6.16e-13	0.003	0.026	0.933	235.473
SCZ	PDE7A	rs1329313	T	C	0.55	0.054	0.011	3.41e-07	0.017	0.026	0.513	113.139
SCZ	PDE7A	rs1339227	T	C	0.342	-0.06	0.011	6.86e-08	-0.013	0.027	0.631	124.689
SCZ	PDE7A	rs1360695	A	G	0.642	0.055	0.011	4.89e-07	0.016	0.026	0.525	107.346
SCZ	PDE7A	rs140130327	T	C	0.012	0.248	0.05	5.33e-07	0.176	0.095	0.065	112.041
SCZ	PDE7A	rs140505938	T	C	0.169	-0.091	0.015	9.34e-10	-0.084	0.033	0.011	178.966
SCZ	PDE7A	rs149110600	A	G	0.097	0.109	0.023	1.69e-06	0.033	0.046	0.479	160.815
SCZ	PDE7A	rs1498232	C	T	0.693	-0.07	0.012	1.28e-09	0.006	0.027	0.832	160.686
SCZ	PDE7A	rs1501357	C	T	0.184	0.077	0.013	1.24e-08	0.032	0.033	0.331	135.69
SCZ	PDE7A	rs1509378	G	A	0.65	-0.062	0.012	8.37e-08	0.014	0.026	0.603	134.203
SCZ	PDE7A	rs1524480	T	G	0.219	-0.062	0.013	4.05e-06	0.031	0.031	0.316	100.11
SCZ	PDE7A	rs16867576	G	A	0.11	-0.096	0.017	1.36e-08	-0.026	0.035	0.468	139.137
SCZ	PDE7A	rs16937	G	A	0.676	-0.056	0.011	8.69e-07	0.013	0.027	0.617	105.337
SCZ	PDE7A	rs1702294	C	T	0.79	0.116	0.014	2.79e-17	0.016	0.032	0.617	343.647
SCZ	PDE7A	rs17194490	T	G	0.16	0.097	0.015	4.87e-11	0.015	0.034	0.661	195.901
SCZ	PDE7A	rs17432316	C	T	0.258	-0.06	0.013	2.27e-06	0.017	0.029	0.575	105.563
SCZ	PDE7A	rs17522122	T	G	0.489	0.049	0.011	4.74e-06	-0.003	0.025	0.912	93.0249
SCZ	PDE7A	rs17684571	T	C	0.218	-0.061	0.013	4.66e-06	0.003	0.03	0.912	97.857
SCZ	PDE7A	rs17731	A	G	0.349	0.052	0.011	2.15e-06	0.022	0.026	0.389	93.369
SCZ	PDE7A	rs1863824	A	G	0.625	-0.05	0.011	5.55e-06	0.012	0.025	0.646	88.9988
SCZ	PDE7A	rs1914395	A	G	0.047	0.102	0.02	5.2e-07	-0.119	0.06	0.046	71.7661
SCZ	PDE7A	rs1922857	A	G	0.4	0.048	0.011	9.95e-06	0.015	0.026	0.562	84.2849
SCZ	PDE7A	rs1940171	G	A	0.184	-0.081	0.014	2.63e-09	-0.007	0.032	0.832	152.14
SCZ	PDE7A	rs198160	T	G	0.499	-0.054	0.012	2.2e-06	0.004	0.026	0.891	113.827
SCZ	PDE7A	rs2007044	G	A	0.366	0.092	0.011	2.62e-17	0.003	0.025	0.891	301.34
SCZ	PDE7A	rs2026714	G	A	0.523	0.056	0.011	1.88e-07	0.013	0.025	0.603	119.962
SCZ	PDE7A	rs2053079	G	A	0.259	0.073	0.012	3.79e-09	-0.028	0.031	0.372	159.509
SCZ	PDE7A	rs2068012	C	T	0.22	0.069	0.013	4.14e-08	-0.032	0.031	0.288	126.054
SCZ	PDE7A	rs2077586	G	A	0.272	-0.065	0.012	1.53e-07	0.06	0.028	0.028	129.762
SCZ	PDE7A	rs2094900	A	G	0.386	0.052	0.011	1.27e-06	-0.009	0.025	0.724	98.9377
SCZ	PDE7A	rs2189246	A	G	0.5	0.048	0.011	7.16e-06	0.028	0.024	0.257	89.312
SCZ	PDE7A	rs2189807	A	G	0.62	-0.055	0.011	5.67e-07	-0.005	0.026	0.851	109.623
SCZ	PDE7A	rs2247870	A	G	0.561	0.05	0.011	2.24e-06	0.011	0.025	0.646	95.0763
SCZ	PDE7A	rs227932	G	A	0.886	0.085	0.017	3.76e-07	-0.028	0.039	0.468	112.962
SCZ	PDE7A	rs2285217	T	G	0.356	-0.049	0.011	7.02e-06	0.003	0.026	0.912	85.6658
SCZ	PDE7A	rs2304389	A	G	0.17	0.073	0.015	5.48e-07	0.026	0.034	0.447	115.178
SCZ	PDE7A	rs238783	A	G	0.39	-0.051	0.011	7.69e-06	-0.012	0.026	0.646	95.5057
SCZ	PDE7A	rs248083	A	G	0.508	0.051	0.011	6.06e-06	0.009	0.025	0.724	100.366
SCZ	PDE7A	rs2506125	A	G	0.419	-0.051	0.011	5.62e-06	0.031	0.025	0.219	96.5995
SCZ	PDE7A	rs2514218	T	C	0.352	-0.072	0.012	4.09e-10	0.018	0.026	0.49	183.795
SCZ	PDE7A	rs2535627	C	T	0.5	-0.07	0.011	3.96e-11	0.028	0.025	0.269	190.439
SCZ	PDE7A	rs2828478	G	A	0.62	-0.057	0.011	5.26e-07	-0.03	0.026	0.245	116.948
SCZ	PDE7A	rs2905426	T	G	0.669	-0.065	0.011	6.92e-09	0.036	0.026	0.166	143.676
SCZ	PDE7A	rs2909457	A	G	0.584	-0.059	0.011	4.38e-08	-0.019	0.025	0.437	130.661
SCZ	PDE7A	rs2945232	C	T	0.454	0.061	0.011	2.03e-08	0.026	0.027	0.339	140.647
SCZ	PDE7A	rs2973155	C	T	0.641	0.067	0.011	1.02e-09	0.004	0.026	0.871	161.045
SCZ	PDE7A	rs301797	A	C	0.312	0.068	0.012	2.72e-09	0.007	0.026	0.794	154.3
SCZ	PDE7A	rs302010	G	A	0.838	0.069	0.014	1.31e-06	-0.003	0.033	0.912	98.6427
SCZ	PDE7A	rs34291370	A	G	0.516	0.05	0.011	3.33e-06	-0.045	0.025	0.074	96.3978
SCZ	PDE7A	rs34753377	G	T	0.356	-0.064	0.012	1.06e-07	-0.019	0.026	0.479	146.42
SCZ	PDE7A	rs34796896	A	G	0.207	-0.086	0.013	6.23e-11	-0.062	0.03	0.041	189.276
SCZ	PDE7A	rs35123781	G	A	0.334	0.054	0.011	1.72e-06	-0.021	0.026	0.427	101.659
SCZ	PDE7A	rs35225200	C	A	0.092	0.145	0.02	9.56e-13	-0.026	0.045	0.562	272.085
SCZ	PDE7A	rs36068923	G	A	0.192	0.084	0.013	1.05e-10	0.003	0.031	0.912	169.041
SCZ	PDE7A	rs3735025	C	T	0.36	-0.064	0.011	7.75e-09	0.009	0.026	0.741	144.389
SCZ	PDE7A	rs3770752	G	A	0.381	-0.054	0.011	2.63e-06	-0.029	0.026	0.257	104.214
SCZ	PDE7A	rs3798869	A	G	0.443	-0.065	0.011	1.15e-09	0.001	0.025	0.977	160.155
SCZ	PDE7A	rs3808581	A	G	0.166	0.07	0.014	3.3e-07	0.023	0.034	0.49	106.243
SCZ	PDE7A	rs3849046	T	C	0.509	0.063	0.011	4.83e-09	-0.022	0.025	0.372	151.82
SCZ	PDE7A	rs3924916	G	A	0.417	-0.051	0.011	2.5e-06	-0.007	0.025	0.759	96.8256
SCZ	PDE7A	rs4084594	C	T	0.367	-0.052	0.011	2.28e-06	0.024	0.026	0.347	98.4766
SCZ	PDE7A	rs4129585	C	A	0.555	-0.078	0.011	2.03e-13	0.024	0.025	0.331	234.863
SCZ	PDE7A	rs427230	T	C	0.092	0.116	0.021	4.03e-08	-0.027	0.045	0.55	174.715
SCZ	PDE7A	rs4330281	C	T	0.481	0.059	0.011	5.51e-08	0.016	0.025	0.537	133.789
SCZ	PDE7A	rs4388249	T	C	0.154	0.072	0.014	1.02e-07	-0.026	0.034	0.447	104.358
SCZ	PDE7A	rs4391122	G	A	0.469	0.079	0.011	1.73e-13	0.009	0.025	0.708	239.839
SCZ	PDE7A	rs4523957	T	G	0.615	0.068	0.011	1.04e-09	0.008	0.026	0.776	170.669
SCZ	PDE7A	rs4648845	T	C	0.476	0.069	0.012	4.03e-09	-0.022	0.025	0.38	183.579
SCZ	PDE7A	rs4702	A	G	0.563	-0.078	0.011	2.3e-12	-0.035	0.025	0.17	233.982
SCZ	PDE7A	rs4733770	A	G	0.316	-0.054	0.012	2.31e-06	0.043	0.027	0.107	98.7931
SCZ	PDE7A	rs4765568	C	T	0.213	0.067	0.013	7.05e-07	-0.031	0.032	0.339	114.376
SCZ	PDE7A	rs4766428	T	C	0.453	0.068	0.011	7.09e-10	0.023	0.025	0.363	179.73
SCZ	PDE7A	rs4775046	T	C	0.502	-0.048	0.011	6.26e-06	-0.058	0.025	0.022	90.7776
SCZ	PDE7A	rs4834639	C	T	0.454	0.05	0.011	4.91e-06	-0.015	0.026	0.562	94.9261
SCZ	PDE7A	rs4856646	A	G	0.382	-0.058	0.011	2.52e-07	-0.018	0.026	0.49	121.771
SCZ	PDE7A	rs524732	A	G	0.199	0.06	0.013	3.17e-06	-0.001	0.031	0.977	87.9221
SCZ	PDE7A	rs535883	A	G	0.455	0.051	0.011	6.98e-06	-0.008	0.026	0.741	99.9981
SCZ	PDE7A	rs55675132	T	C	0.262	-0.056	0.012	3.27e-06	-0.027	0.028	0.339	95.3812
SCZ	PDE7A	rs55757091	A	G	0.169	0.071	0.014	5.72e-07	-0.006	0.034	0.851	109.006
SCZ	PDE7A	rs56145559	T	C	0.214	0.071	0.013	8.42e-08	0.069	0.03	0.023	130.46
SCZ	PDE7A	rs56205728	A	G	0.288	0.068	0.012	4.92e-08	-0.032	0.028	0.257	144.872
SCZ	PDE7A	rs56775891	T	C	0.25	0.061	0.012	2.17e-07	0.045	0.028	0.105	108.998
SCZ	PDE7A	rs56873913	G	T	0.218	-0.067	0.013	2.19e-07	-0.006	0.029	0.851	118.087
SCZ	PDE7A	rs57549656	G	A	0.203	0.064	0.013	1.22e-06	-0.009	0.031	0.776	100.977
SCZ	PDE7A	rs58120505	C	T	0.421	-0.081	0.011	6.43e-14	-0.012	0.025	0.631	245.523
SCZ	PDE7A	rs6065094	G	A	0.647	0.074	0.011	5.52e-11	-0.004	0.027	0.871	194.346
SCZ	PDE7A	rs6137162	T	C	0.297	0.061	0.012	1.22e-07	-0.004	0.028	0.891	119.634
SCZ	PDE7A	rs61847307	T	C	0.3	-0.063	0.012	2.08e-07	0.012	0.028	0.661	127.981
SCZ	PDE7A	rs62064224	A	G	0.498	-0.05	0.011	5.72e-06	0.006	0.025	0.794	95.7253
SCZ	PDE7A	rs634940	T	G	0.244	0.059	0.012	2.27e-06	-0.047	0.029	0.107	98.3274
SCZ	PDE7A	rs6430095	A	G	0.188	0.081	0.014	1.21e-08	0.026	0.033	0.437	153.565
SCZ	PDE7A	rs6430491	A	G	0.199	-0.064	0.013	1.61e-06	0.019	0.031	0.55	101.359
SCZ	PDE7A	rs6518257	C	T	0.698	0.055	0.012	2.51e-06	-0.032	0.026	0.219	99.196
SCZ	PDE7A	rs6670165	T	C	0.201	0.071	0.014	1.16e-07	-0.029	0.032	0.363	126
SCZ	PDE7A	rs6704768	A	G	0.529	-0.074	0.011	3.15e-12	0.025	0.025	0.331	209.825
SCZ	PDE7A	rs67065737	G	A	0.114	-0.089	0.02	9.61e-06	0.002	0.041	0.955	123.853
SCZ	PDE7A	rs6707588	C	T	0.646	-0.059	0.012	9.5e-07	0.02	0.027	0.457	122.522
SCZ	PDE7A	rs679087	A	C	0.353	-0.061	0.011	7.06e-08	-0.011	0.025	0.661	131.685
SCZ	PDE7A	rs6919939	A	G	0.693	0.054	0.012	4.2e-06	-0.008	0.027	0.759	94.0621
SCZ	PDE7A	rs695134	T	C	0.575	-0.056	0.011	2.09e-07	-0.019	0.025	0.447	117.535
SCZ	PDE7A	rs6984242	A	G	0.603	-0.064	0.011	1.76e-09	-0.013	0.025	0.617	153.353
SCZ	PDE7A	rs7008026	C	T	0.154	0.067	0.015	4.73e-06	-0.04	0.036	0.269	91.4269
SCZ	PDE7A	rs7207904	A	G	0.374	-0.048	0.011	7.82e-06	-0.043	0.025	0.087	84.2913
SCZ	PDE7A	rs7231178	A	G	0.517	0.048	0.011	8.16e-06	-0.031	0.025	0.209	89.9545
SCZ	PDE7A	rs7267348	C	T	0.267	0.064	0.012	1.18e-07	-0.012	0.03	0.692	124.699
SCZ	PDE7A	rs72704544	G	A	0.201	0.07	0.013	1.07e-07	-0.061	0.031	0.05	122.511
SCZ	PDE7A	rs73060317	G	T	0.261	-0.061	0.012	6.6e-07	0.005	0.027	0.851	112.77
SCZ	PDE7A	rs73185299	A	G	0.328	0.055	0.012	1.84e-06	0.003	0.027	0.891	103.7
SCZ	PDE7A	rs73229090	A	C	0.113	-0.099	0.018	1.95e-08	-0.039	0.039	0.309	153.68
SCZ	PDE7A	rs7372960	C	T	0.241	-0.067	0.013	1.25e-07	-0.058	0.029	0.048	127.838
SCZ	PDE7A	rs7405404	C	T	0.74	-0.078	0.013	3.93e-10	-0.03	0.03	0.309	182.524
SCZ	PDE7A	rs7432375	A	G	0.435	-0.071	0.011	5.27e-11	-0.039	0.025	0.11	193.735
SCZ	PDE7A	rs7521492	G	A	0.572	-0.055	0.011	5.64e-07	0.027	0.025	0.295	115.224
SCZ	PDE7A	rs7523273	G	A	0.33	-0.06	0.012	1.61e-07	-0.038	0.027	0.155	123.338
SCZ	PDE7A	rs75968099	T	C	0.363	0.079	0.011	3.39e-12	-0.02	0.026	0.447	223.105
SCZ	PDE7A	rs7599488	T	C	0.418	-0.055	0.011	3.11e-07	0.036	0.025	0.155	114.421
SCZ	PDE7A	rs7601312	G	A	0.492	0.057	0.011	6.43e-08	0.009	0.024	0.708	124.559
SCZ	PDE7A	rs76456399	A	C	0.026	0.186	0.041	6.56e-06	-0.024	0.069	0.724	134.32
SCZ	PDE7A	rs77149735	A	G	0.022	0.285	0.049	4.4e-09	0.017	0.074	0.813	268.292
SCZ	PDE7A	rs77421486	A	C	0.033	-0.119	0.026	7.01e-06	-0.027	0.096	0.776	69.0998
SCZ	PDE7A	rs7779018	G	A	0.415	-0.063	0.012	9.7e-08	0.006	0.025	0.832	147.418
SCZ	PDE7A	rs7811528	G	A	0.143	0.068	0.015	4.77e-06	-0.046	0.033	0.166	88.3107
SCZ	PDE7A	rs7819570	T	G	0.199	0.077	0.014	1.9e-08	0.013	0.033	0.708	146.281
SCZ	PDE7A	rs783527	T	C	0.405	0.056	0.011	2.31e-07	-0.033	0.025	0.195	115.854
SCZ	PDE7A	rs78381888	G	A	0.193	-0.083	0.016	1.5e-07	0.007	0.032	0.832	166.487
SCZ	PDE7A	rs78392994	C	T	0.091	-0.089	0.02	5.05e-06	-0.049	0.045	0.275	100.668
SCZ	PDE7A	rs7893279	G	T	0.107	-0.113	0.017	3.56e-11	-0.002	0.038	0.955	189.553
SCZ	PDE7A	rs79193624	C	T	0.032	-0.203	0.037	5.98e-08	-0.045	0.082	0.589	195.767
SCZ	PDE7A	rs79247094	A	G	0.123	-0.082	0.018	4.06e-06	0.045	0.038	0.229	113.058
SCZ	PDE7A	rs7934083	C	T	0.526	0.056	0.011	2.42e-07	0.007	0.025	0.794	121.218
SCZ	PDE7A	rs7951870	C	T	0.176	0.092	0.014	8.25e-11	0.009	0.033	0.794	191.735
SCZ	PDE7A	rs8042374	G	A	0.241	-0.087	0.012	1.87e-12	0.015	0.03	0.603	216.311
SCZ	PDE7A	rs8066384	C	T	0.749	0.058	0.012	1.12e-06	-0.02	0.028	0.479	97.4554
SCZ	PDE7A	rs8082590	A	G	0.623	-0.067	0.012	6.84e-09	0.015	0.027	0.575	160.931
SCZ	PDE7A	rs8099121	G	A	0.777	-0.06	0.013	4.81e-06	0.043	0.031	0.162	95.8957
SCZ	PDE7A	rs811043	A	G	0.325	0.054	0.012	3.58e-06	-0.01	0.027	0.724	99.1378
SCZ	PDE7A	rs832187	T	C	0.598	-0.061	0.011	2.58e-08	0.024	0.026	0.363	136.762
SCZ	PDE7A	rs9311094	T	C	0.213	-0.058	0.013	7.57e-06	-0.005	0.031	0.871	87.8601
SCZ	PDE7A	rs9316337	A	G	0.557	-0.051	0.011	1.71e-06	-0.025	0.025	0.309	99.8846
SCZ	PDE7A	rs9330316	G	A	0.314	-0.062	0.012	7.69e-08	-0.007	0.027	0.813	127.095
SCZ	PDE7A	rs9398171	T	C	0.645	-0.064	0.012	3.37e-08	-0.039	0.027	0.145	143.506
SCZ	PDE7A	rs9420	G	A	0.698	-0.061	0.011	6.65e-08	0.006	0.027	0.832	121.194
SCZ	PDE7A	rs9636107	G	A	0.49	0.076	0.011	9.09e-13	0.003	0.025	0.891	224.416
SCZ	PDE7A	rs9677260	T	G	0.169	0.067	0.014	2.41e-06	-0.008	0.033	0.813	96.1845
SCZ	PDE7A	rs9695226	G	A	0.332	0.059	0.012	2.52e-07	-0.004	0.027	0.891	120.466
SCZ	PDE9A	rs10124101	A	G	0.547	-0.051	0.011	2.2e-06	-0.03	0.025	0.229	98.3726
SCZ	PDE9A	rs10166548	T	C	0.309	0.052	0.012	6.35e-06	0.007	0.026	0.794	89.1643
SCZ	PDE9A	rs10202934	T	C	0.258	0.057	0.012	3.22e-06	-0.037	0.03	0.224	96.242
SCZ	PDE9A	rs1033415	G	A	0.699	0.06	0.012	3.17e-07	0.007	0.026	0.794	117.415
SCZ	PDE9A	rs10520163	C	T	0.504	-0.061	0.011	1.02e-08	-0.008	0.025	0.759	143.225
SCZ	PDE9A	rs10788251	C	T	0.143	0.081	0.017	2.37e-06	0.019	0.037	0.617	124.275
SCZ	PDE9A	rs10791097	G	T	0.526	-0.074	0.011	2.88e-12	-0.006	0.025	0.813	210.555
SCZ	PDE9A	rs10873500	A	G	0.588	-0.058	0.011	2.15e-07	0.002	0.025	0.955	127.678
SCZ	PDE9A	rs11027857	A	G	0.562	0.063	0.011	3.21e-09	-0.023	0.025	0.355	149.064
SCZ	PDE9A	rs111547017	G	A	0.091	-0.093	0.019	9.61e-07	-0.018	0.04	0.661	110.169
SCZ	PDE9A	rs11210892	A	G	0.638	-0.07	0.011	4.97e-10	0.002	0.026	0.955	172.372
SCZ	PDE9A	rs11233598	C	T	0.306	0.057	0.013	4.93e-06	-0.029	0.027	0.275	106.957
SCZ	PDE9A	rs112537273	C	T	0.238	-0.066	0.013	3.7e-07	0.038	0.03	0.204	121.503
SCZ	PDE9A	rs112902183	C	T	0.028	-0.188	0.042	8.43e-06	-0.102	0.084	0.224	147.427
SCZ	PDE9A	rs114042773	C	T	0.012	0.174	0.036	1.42e-06	-0.109	0.08	0.174	54.746
SCZ	PDE9A	rs115644251	T	C	0.027	0.219	0.045	1.11e-06	-0.005	0.095	0.955	193.735
SCZ	PDE9A	rs11617058	G	T	0.162	-0.073	0.015	5.91e-07	0.016	0.031	0.603	112.347
SCZ	PDE9A	rs11682175	C	T	0.446	0.074	0.011	2.54e-12	0.061	0.025	0.015	210.35
SCZ	PDE9A	rs11693094	T	C	0.423	-0.073	0.011	7.13e-12	-0.028	0.026	0.269	202.7
SCZ	PDE9A	rs117074560	T	C	0.038	-0.157	0.028	1.66e-08	-0.104	0.057	0.066	137.781
SCZ	PDE9A	rs117578877	T	C	0.036	0.136	0.028	8.81e-07	-0.07	0.057	0.214	97.9948
SCZ	PDE9A	rs11807834	A	G	0.265	0.06	0.013	1.76e-06	-0.016	0.029	0.589	108.022
SCZ	PDE9A	rs12129573	A	C	0.397	0.069	0.011	2.35e-10	0.01	0.026	0.708	178.125
SCZ	PDE9A	rs1216019	C	T	0.656	-0.055	0.012	2.25e-06	0.021	0.028	0.457	105.793
SCZ	PDE9A	rs12237911	A	G	0.056	0.113	0.025	6.44e-06	0.006	0.052	0.912	104.082
SCZ	PDE9A	rs12326186	A	G	0.285	-0.055	0.012	6.49e-06	0.001	0.028	0.955	94.1927
SCZ	PDE9A	rs12431410	T	C	0.645	-0.056	0.011	4.22e-07	0.034	0.026	0.182	109.284
SCZ	PDE9A	rs12485388	A	G	0.323	-0.052	0.012	6.57e-06	0.024	0.026	0.363	91.2984
SCZ	PDE9A	rs12691307	G	A	0.522	-0.071	0.011	1.3e-10	0.003	0.025	0.912	192.255
SCZ	PDE9A	rs12704290	A	G	0.128	-0.107	0.017	1.04e-10	0.002	0.039	0.955	196.329
SCZ	PDE9A	rs12723316	A	G	0.141	-0.071	0.015	3.31e-06	-0.026	0.035	0.457	93.5863
SCZ	PDE9A	rs12826178	T	G	0.075	-0.168	0.024	5.3e-12	-0.014	0.049	0.776	300.545
SCZ	PDE9A	rs12887734	T	G	0.274	0.087	0.012	1.17e-13	-0.03	0.027	0.282	233.653
SCZ	PDE9A	rs12903146	A	G	0.569	0.065	0.011	1.04e-09	0.026	0.025	0.295	159.18
SCZ	PDE9A	rs12938078	A	G	0.188	0.062	0.014	6.99e-06	0.026	0.033	0.427	90.5524
SCZ	PDE9A	rs12991836	C	A	0.372	0.053	0.011	1.75e-06	0.022	0.027	0.417	100.178
SCZ	PDE9A	rs12997796	G	A	0.176	-0.064	0.014	3.08e-06	-0.019	0.032	0.562	91.6628
SCZ	PDE9A	rs13150898	G	A	0.164	0.079	0.015	1.6e-07	-0.073	0.032	0.023	133.193
SCZ	PDE9A	rs13217619	C	T	0.068	-0.22	0.02	1.44e-29	-0.028	0.038	0.457	472.012
SCZ	PDE9A	rs13240464	C	T	0.375	-0.081	0.011	6.16e-13	-0.002	0.026	0.933	235.473
SCZ	PDE9A	rs1329313	T	C	0.55	0.054	0.011	3.41e-07	0.007	0.026	0.794	113.139
SCZ	PDE9A	rs1339227	T	C	0.342	-0.06	0.011	6.86e-08	-0.017	0.027	0.537	124.689
SCZ	PDE9A	rs1360695	A	G	0.642	0.055	0.011	4.89e-07	-0.003	0.026	0.891	107.346
SCZ	PDE9A	rs140130327	T	C	0.012	0.248	0.05	5.33e-07	-0.058	0.095	0.55	112.041
SCZ	PDE9A	rs140505938	T	C	0.169	-0.091	0.015	9.34e-10	0.002	0.033	0.955	178.966
SCZ	PDE9A	rs149110600	A	G	0.097	0.109	0.023	1.69e-06	0.065	0.046	0.162	160.815
SCZ	PDE9A	rs1498232	C	T	0.693	-0.07	0.012	1.28e-09	0.013	0.027	0.631	160.686
SCZ	PDE9A	rs1501357	C	T	0.184	0.077	0.013	1.24e-08	-0.084	0.033	0.01	135.69
SCZ	PDE9A	rs1509378	G	A	0.65	-0.062	0.012	8.37e-08	-0.048	0.026	0.068	134.203
SCZ	PDE9A	rs1524480	T	G	0.219	-0.062	0.013	4.05e-06	-0.019	0.031	0.537	100.11
SCZ	PDE9A	rs16867576	G	A	0.11	-0.096	0.017	1.36e-08	0.078	0.035	0.027	139.137
SCZ	PDE9A	rs16937	G	A	0.676	-0.056	0.011	8.69e-07	0	0.027	1	105.337
SCZ	PDE9A	rs1702294	C	T	0.79	0.116	0.014	2.79e-17	-0.007	0.032	0.832	343.647
SCZ	PDE9A	rs17194490	T	G	0.16	0.097	0.015	4.87e-11	-0.008	0.034	0.813	195.901
SCZ	PDE9A	rs17432316	C	T	0.258	-0.06	0.013	2.27e-06	0.033	0.029	0.257	105.563
SCZ	PDE9A	rs17522122	T	G	0.489	0.049	0.011	4.74e-06	-0.007	0.025	0.759	93.0249
SCZ	PDE9A	rs17684571	T	C	0.218	-0.061	0.013	4.66e-06	0.025	0.03	0.407	97.857
SCZ	PDE9A	rs17731	A	G	0.349	0.052	0.011	2.15e-06	-0.011	0.026	0.676	93.369
SCZ	PDE9A	rs1863824	A	G	0.625	-0.05	0.011	5.55e-06	-0.014	0.025	0.575	88.9988
SCZ	PDE9A	rs1914395	A	G	0.047	0.102	0.02	5.2e-07	0	0.06	1	71.7661
SCZ	PDE9A	rs1922857	A	G	0.4	0.048	0.011	9.95e-06	-0.033	0.026	0.204	84.2849
SCZ	PDE9A	rs1940171	G	A	0.184	-0.081	0.014	2.63e-09	-0.055	0.032	0.087	152.14
SCZ	PDE9A	rs198160	T	G	0.499	-0.054	0.012	2.2e-06	0.012	0.026	0.631	113.827
SCZ	PDE9A	rs2007044	G	A	0.366	0.092	0.011	2.62e-17	0.03	0.025	0.245	301.34
SCZ	PDE9A	rs2026714	G	A	0.523	0.056	0.011	1.88e-07	-0.047	0.025	0.059	119.962
SCZ	PDE9A	rs2053079	G	A	0.259	0.073	0.012	3.79e-09	0.006	0.031	0.851	159.509
SCZ	PDE9A	rs2068012	C	T	0.22	0.069	0.013	4.14e-08	-0.015	0.031	0.631	126.054
SCZ	PDE9A	rs2077586	G	A	0.272	-0.065	0.012	1.53e-07	0.024	0.028	0.389	129.762
SCZ	PDE9A	rs2094900	A	G	0.386	0.052	0.011	1.27e-06	0.015	0.025	0.562	98.9377
SCZ	PDE9A	rs2189246	A	G	0.5	0.048	0.011	7.16e-06	0.028	0.024	0.245	89.312
SCZ	PDE9A	rs2189807	A	G	0.62	-0.055	0.011	5.67e-07	0.013	0.026	0.617	109.623
SCZ	PDE9A	rs2247870	A	G	0.561	0.05	0.011	2.24e-06	0.028	0.025	0.263	95.0763
SCZ	PDE9A	rs227932	G	A	0.886	0.085	0.017	3.76e-07	-0.003	0.039	0.955	112.962
SCZ	PDE9A	rs2285217	T	G	0.356	-0.049	0.011	7.02e-06	0.03	0.026	0.245	85.6658
SCZ	PDE9A	rs2304389	A	G	0.17	0.073	0.015	5.48e-07	0.01	0.034	0.776	115.178
SCZ	PDE9A	rs238783	A	G	0.39	-0.051	0.011	7.69e-06	-0.01	0.026	0.692	95.5057
SCZ	PDE9A	rs248083	A	G	0.508	0.051	0.011	6.06e-06	-0.003	0.025	0.912	100.366
SCZ	PDE9A	rs2506125	A	G	0.419	-0.051	0.011	5.62e-06	-0.041	0.025	0.105	96.5995
SCZ	PDE9A	rs2514218	T	C	0.352	-0.072	0.012	4.09e-10	0.032	0.026	0.219	183.795
SCZ	PDE9A	rs2535627	C	T	0.5	-0.07	0.011	3.96e-11	0.001	0.025	0.977	190.439
SCZ	PDE9A	rs2828478	G	A	0.62	-0.057	0.011	5.26e-07	0.036	0.026	0.166	116.948
SCZ	PDE9A	rs2905426	T	G	0.669	-0.065	0.011	6.92e-09	0.021	0.026	0.427	143.676
SCZ	PDE9A	rs2909457	A	G	0.584	-0.059	0.011	4.38e-08	0.008	0.025	0.759	130.661
SCZ	PDE9A	rs2945232	C	T	0.454	0.061	0.011	2.03e-08	0.033	0.027	0.229	140.647
SCZ	PDE9A	rs2973155	C	T	0.641	0.067	0.011	1.02e-09	-0.029	0.026	0.263	161.045
SCZ	PDE9A	rs301797	A	C	0.312	0.068	0.012	2.72e-09	-0.003	0.026	0.912	154.3
SCZ	PDE9A	rs302010	G	A	0.838	0.069	0.014	1.31e-06	-0.012	0.033	0.724	98.6427
SCZ	PDE9A	rs34291370	A	G	0.516	0.05	0.011	3.33e-06	0.025	0.025	0.324	96.3978
SCZ	PDE9A	rs34753377	G	T	0.356	-0.064	0.012	1.06e-07	0.011	0.026	0.676	146.42
SCZ	PDE9A	rs34796896	A	G	0.207	-0.086	0.013	6.23e-11	0.016	0.03	0.589	189.276
SCZ	PDE9A	rs35123781	G	A	0.334	0.054	0.011	1.72e-06	-0.002	0.026	0.955	101.659
SCZ	PDE9A	rs35225200	C	A	0.092	0.145	0.02	9.56e-13	-0.013	0.045	0.776	272.085
SCZ	PDE9A	rs36068923	G	A	0.192	0.084	0.013	1.05e-10	-0.048	0.031	0.115	169.041
SCZ	PDE9A	rs3735025	C	T	0.36	-0.064	0.011	7.75e-09	-0.014	0.026	0.603	144.389
SCZ	PDE9A	rs3770752	G	A	0.381	-0.054	0.011	2.63e-06	-0.024	0.026	0.355	104.214
SCZ	PDE9A	rs3798869	A	G	0.443	-0.065	0.011	1.15e-09	0.004	0.025	0.871	160.155
[truncated: 3,005 more rows]

## Sheet: Table S3
Table S3. Sensitivity analysis of the causal association between PDEs protein on psychosis.
Exposure	Outcome	nSNP	Fstat	mF		MR-Egger							IVW
						Intercept	SE		pvalue				Cochrane_Q			Cochrane_Q_df			Cochrane_Q_pval
PDE1A	ASD	14	25.333	21.977		-0.007	0.015		0.648				7.651			13			0.866
PDE1A	SCZ	12	25.451	22.171		-0.005	0.013		0.714				8.629			11			0.656
PDE1A	ADHD	11	24.823	22.281		0.001	0.018		0.952				2.524			10			0.991
PDE1A	MDD	12	25.451	22.171		0.006	0.005		0.318				8.23			11			0.693
PDE1A	AD	14	25.333	21.977		0.003	0.003		0.301				8.313			13			0.823
PDE1A	BD	14	26.193	22.09		-0.004	0.015		0.779				12.034			13			0.525
PDE1A	AN	13	25.852	22.071		-0.048	0.039		0.248				15.458			12			0.217
PDE1A	TS	12	25.451	22.171		-0.034	0.035		0.35				13.683			11			0.251
PDE1A	OCD	12	25.451	22.171		0.037	0.041		0.391				10.275			11			0.506
PDE2A	ASD	24	27.741	21.496		0.017	0.016		0.287				33.046			23			0.08
PDE2A	SCZ	24	27.592	21.354		0.003	0.01		0.762				23.579			23			0.427
PDE2A	ADHD	18	25.755	21.246		0.035	0.021		0.117				29.376			17			0.031
PDE2A	MDD	24	27.888	21.459		-0.003	0.004		0.495				26.691			23			0.269
PDE2A	AD	27	28.781	21.433		-0.001	0.002		0.65				28.101			26			0.353
PDE2A	BD	27	28.781	21.433		0	0.012		0.991				25.382			26			0.497
PDE2A	AN	25	27.975	21.417		0.023	0.029		0.425				23.914			24			0.467
PDE2A	TS	24	27.878	21.459		0.019	0.026		0.468				15.658			23			0.87
PDE2A	OCD	25	28.01	21.435		0.03	0.033		0.377				14.398			24			0.937
PDE3A	ASD	22	26.157	21.468		-0.028	0.014		0.067				26.657			21			0.182
PDE3A	SCZ	20	26.049	21.606		-0.005	0.011		0.638				12.632			19			0.857
PDE3A	ADHD	18	25.045	21.519		-0.001	0.016		0.97				18.731			17			0.344
PDE3A	MDD	22	26.436	21.556		0.001	0.005		0.863				33.477			21			0.041
PDE3A	AD	24	26.752	21.424		-0.001	0.002		0.502				15.986			23			0.856
PDE3A	BD	25	26.914	21.411		0.023	0.012		0.074				28.119			24			0.255
PDE3A	AN	23	26.779	21.45		0.042	0.03		0.17				25.951			22			0.254
PDE3A	TS	21	25.872	21.531		0.036	0.027		0.196				21.299			20			0.38
PDE3A	OCD	21	25.872	21.531		-0.037	0.033		0.273				14.37			20			0.811
PDE4D	ASD	16	30.644	24.858		-0.003	0.014		0.849				15.321			15			0.429
PDE4D	SCZ	17	27.747	21.729		-0.015	0.012		0.223				18.02			16			0.323
PDE4D	ADHD	11	31.048	26.569		0.046	0.017		0.025				9.903			10			0.449
PDE4D	MDD	14	26.449	22.27		0.003	0.004		0.559				13.082			13			0.441
PDE4D	AD	19	31.332	24.457		0.001	0.002		0.55				11.67			18			0.864
PDE4D	BD	19	28.281	21.97		-0.019	0.015		0.198				21.249			18			0.267
PDE4D	AN	20	31.521	24.216		-0.036	0.031		0.267				23.938			19			0.199
PDE4D	TS	17	27.712	21.935		0.039	0.028		0.181				11.298			16			0.791
PDE4D	OCD	18	27.844	21.968		0.013	0.037		0.736				8.145			17			0.963
PDE6D	ASD	13	28.806	24.507		-0.019	0.019		0.345				11.85			12			0.458
PDE6D	SCZ	14	29.265	24.219		0.018	0.014		0.238				10.199			13			0.678
PDE6D	ADHD	11	28.263	24.802		0.01	0.021		0.648				6.8			10			0.744
PDE6D	MDD	12	29.247	24.656		-0.007	0.007		0.38				13.623			11			0.255
PDE6D	BD	14	29.265	24.219		0.01	0.021		0.628				16.428			13			0.227
PDE6D	AN	15	31.846	25.808		0.047	0.038		0.241				3.634			14			0.997
PDE6D	TS	14	29.265	24.219		-0.001	0.043		0.974				16.229			13			0.237
PDE6D	OCD	14	29.265	24.219		-0.005	0.045		0.912				10.248			13			0.674
PDE6D	AD	14	29.265	24.219		0.004	0.004		0.316				18.6			13			0.136
PDE7A	ASD	21	26.566	21.259		0.012	0.012		0.342				33.276			20			0.031
PDE7A	SCZ	19	26.283	21.336		-0.004	0.009		0.612				19.074			18			0.387
PDE7A	ADHD	18	25.176	21.106		-0.004	0.011		0.727				16.644			17			0.479
PDE7A	MDD	19	26.283	21.336		0.003	0.003		0.369				20.034			18			0.331
PDE7A	BD	20	26.371	21.328		0.004	0.01		0.694				16.919			19			0.595
PDE7A	AN	22	26.672	21.256		-0.017	0.021		0.43				11.529			21			0.951
PDE7A	TS	20	26.371	21.328		0.004	0.022		0.873				21.081			19			0.332
PDE7A	OCD	19	26.283	21.336		0.001	0.032		0.975				24.111			18			0.151
PDE7A	AD	22	26.672	21.256		0	0.002		0.847				17.311			21			0.692
PDE9A	ASD	20	26.457	21.738		-0.015	0.013		0.263				14.808			19			0.735
PDE9A	SCZ	19	26.664	21.713		0.009	0.007		0.21				19.29			18			0.374
PDE9A	ADHD	14	24.973	21.794		-0.011	0.018		0.563				3.737			13			0.994
PDE9A	MDD	23	27.681	21.864		-0.003	0.004		0.494				43.318			22			0.004
PDE9A	BD	23	27.681	21.864		-0.002	0.009		0.794				18.842			22			0.655
PDE9A	AN	24	27.944	21.896		-0.03	0.021		0.173				26.08			23			0.297
PDE9A	TS	20	26.659	21.665		0.008	0.021		0.716				22.742			19			0.249
PDE9A	OCD	21	27.133	21.779		0.047	0.026		0.088				25.271			20			0.191
PDE9A	AD	24	27.861	21.932		0	0.001		0.851				15.354			23			0.881
PDE5A	ASD	8	30.057	25.465		-0.01	0.026		0.723				1.769			7			0.972
PDE5A	SCZ	7	29.201	25.506		-0.011	0.021		0.616				3.763			6			0.709
PDE5A	ADHD	8	30.057	25.465		-0.018	0.025		0.499				4.669			7			0.7
PDE5A	MDD	6	30.424	27.235		-0.008	0.014		0.589				9.619			5			0.087
PDE5A	BD	8	30.057	25.465		0.001	0.025		0.976				1.64			7			0.977
PDE5A	AN	8	30.057	25.465		-0.036	0.062		0.576				7.769			7			0.353
PDE5A	TS	8	30.057	25.465		-0.112	0.05		0.065				10.85			7			0.145
PDE5A	OCD	8	30.057	25.465		0.016	0.064		0.815				2.786			7			0.904
PDE5A	AD	8	105.148	25.453		0.001	0.004		0.807				3.437			7			0.842

## Sheet: Table S4
Table S4.Sensitivity analysis of the causal association between psychosis on PDEs protein
Exposure	Outcome	nSNP	Fstat	mF	MR-Egger			IVW
					Intercept	SE	pvalue	Cochrane_Q	Cochrane_Q_df	Cochrane_Q_pval
ASD	PDE1A	44	125.275	22.711	-0.003	0.015	0.855	60.723	43	0.039
ADHD	PDE1A	68	153.785	24.651	-0.027	0.013	0.048	52.665	67	0.9
SCZ	PDE1A	184	204.361	30.191	0	0.007	0.976	184.659	183	0.452
MDD	PDE1A	172	133.912	27.437	0.009	0.01	0.321	192.976	171	0.12
BD	PDE1A	105	88.747	26.223	0.012	0.014	0.393	139.77	104	0.011
AN	PDE1A	29	61.6947	21.876	-0.017	0.02	0.416	37.92	28	0.1
TS	PDE1A	24	196.595	22.344	-0.018	0.014	0.201	20.102	23	0.636
OCD	PDE1A	19	280.494	21.623	-0.021	0.03	0.48	31.724	18	0.024
AD	PDE1A	67	111.67	74.785	0.002	0.006	0.774	82.133	66	0.087
ASD	PDE2A	44	125.275	22.711	-0.002	0.015	0.909	58.097	43	0.062
ADHD	PDE2A	68	153.785	24.651	-0.008	0.013	0.573	62.767	67	0.624
SCZ	PDE2A	184	204.361	30.191	-0.007	0.008	0.368	204.525	183	0.132
MDD	PDE2A	172	135.715	27.437	-0.004	0.009	0.682	169.03	171	0.528
BD	PDE2A	105	162.287	24.697	-0.008	0.012	0.49	104.612	104	0.465
AN	PDE2A	29	61.6947	21.876	0.012	0.018	0.51	27.802	28	0.475
TS	PDE2A	24	196.595	22.344	0.029	0.015	0.066	30.579	23	0.133
OCD	PDE2A	17	285.95	21.682	0.02	0.025	0.421	6.178	16	0.986
AD	PDE2A	67	111.67	74.785	0.002	0.006	0.687	69.708	66	0.354
ASD	PDE3A	44	125.275	22.711	-0.018	0.014	0.21	53.105	43	0.139
ADHD	PDE3A	68	153.785	24.651	-0.01	0.013	0.44	56.551	67	0.815
SCZ	PDE3A	184	204.361	30.191	-0.008	0.007	0.275	182.12	183	0.504
MDD	PDE3A	128	133.086	27.175	0.009	0.009	0.302	168.425	171	0.541
BD	PDE3A	105	162.287	24.697	-0.014	0.014	0.312	139.469	104	0.012
AN	PDE3A	29	61.6947	21.876	0.015	0.018	0.415	30.245	28	0.352
TS	PDE3A	24	196.595	22.344	0.001	0.015	0.945	26.456	23	0.28
OCD	PDE3A	19	280.494	21.623	0.01	0.029	0.736	30.089	18	0.037
AD	PDE3A	67	111.67	74.785	0.005	0.005	0.331	62.888	66	0.586
ASD	PDE4D	44	125.275	22.711	-0.012	0.013	0.369	42.886	43	0.476
ADHD	PDE4D	68	153.785	24.651	-0.012	0.014	0.385	74.124	67	0.257
SCZ	PDE4D	183	199.862	29.662	-0.004	0.008	0.669	200.064	182	0.171
MDD	PDE4D	171	134.185	27.139	0.003	0.01	0.753	189.568	170	0.145
BD	PDE4D	104	162.298	24.731	-0.014	0.012	0.244	103.439	103	0.469
AN	PDE4D	29	61.6947	21.876	-0.022	0.017	0.225	27.007	28	0.518
TS	PDE4D	24	196.595	22.344	0.016	0.018	0.385	40.115	23	0.015
OCD	PDE4D	19	280.494	21.623	0.021	0.022	0.361	18.007	18	0.455
AD	PDE4D	66	112.659	75.275	0	0.006	0.931	68.728	65	0.352
ASD	PDE5A	6	105.792	23.199	-0.056	0.114	0.65	2.622	5	0.758
ADHD	PDE5A	9	120.24	24.196	0.038	0.086	0.671	3.77	8	0.877
SCZ	PDE5A	22	131.424	28.416	-0.133	0.077	0.1	14.148	21	0.863
MDD	PDE5A	13	123.054	26.344	0.067	0.07	0.359	9.1	12	0.694
BD	PDE5A	14	123.898	26.332	-0.038	0.07	0.599	4.865	13	0.978
AD	PDE5A	5	23.75	22.324	0.312	0.162	0.149	6.694	4	0.153
ASD	PDE6D	44	125.275	22.711	0.002	0.013	0.877	25.115	43	0.987
ADHD	PDE6D	68	153.785	24.651	-0.004	0.014	0.786	78.771	67	0.154
SCZ	PDE6D	184	204.361	30.191	-0.001	0.007	0.865	167.184	183	0.793
MDD	PDE6D	172	135.715	27.437	0.009	0.009	0.371	191.751	171	0.132
BD	PDE6D	105	162.287	24.697	-0.005	0.012	0.704	86.071	104	0.899
AN	PDE6D	29	61.6947	21.876	0.012	0.019	0.533	32.756	28	0.245
TS	PDE6D	24	196.595	22.344	0.019	0.014	0.18	20.804	23	0.593
OCD	PDE6D	16	279.867	21.631	-0.007	0.023	0.784	6.863	15	0.961
AD	PDE6D	67	111.67	74.785	-0.002	0.005	0.723	63.875	66	0.551
ASD	PDE7A	44	125.275	22.711	-0.007	0.013	0.612	39.613	43	0.619
ADHD	PDE7A	68	153.785	24.651	0.006	0.013	0.647	65.781	67	0.519
SCZ	PDE7A	184	204.361	30.191	-0.001	0.007	0.865	167.184	183	0.793
MDD	PDE7A	172	135.715	27.437	0.009	0.009	0.308	168.621	171	0.537
BD	PDE7A	105	162.287	24.697	0.014	0.014	0.306	136.173	104	0.019
AN	PDE7A	29	61.6947	21.876	0.016	0.017	0.373	27.195	28	0.508
TS	PDE7A	24	196.595	22.344	-0.023	0.014	0.099	20.88	23	0.588
OCD	PDE7A	19	280.494	21.623	0.015	0.023	0.537	19.577	18	0.357
AD	PDE7A	67	111.67	74.785	-0.002	0.006	0.696	67.527	66	0.425
ASD	PDE9A	44	125.275	22.711	-0.006	0.014	0.679	52.383	43	0.155
ADHD	PDE9A	67	153.914	24.692	-0.022	0.013	0.101	64.976	66	0.513
SCZ	PDE9A	184	204.361	30.191	-0.004	0.007	0.621	175.998	183	0.631
MDD	PDE9A	172	135.715	27.437	0.005	0.01	0.638	205.029	171	0.039
BD	PDE9A	105	162.287	24.697	0.009	0.012	0.436	99.531	104	0.606
AN	PDE9A	29	61.6947	21.876	0.008	0.017	0.665	21.556	28	0.801
TS	PDE9A	23	198.704	22.417	0.018	0.014	0.194	19.939	22	0.587
OCD	PDE9A	19	280.494	21.623	-0.003	0.024	0.889	20.682	18	0.296
AD	PDE9A	66	113.008	75.597	0.005	0.006	0.4	56.019	65	0.779

## Sheet: Table S5
Table S5.Mendelian Randomization estimation for PDEs on the risk of psychosis
Exposure	Outcome	method		nsnp		beta		se	pval	lo_ci	up_ci	or	or_lci95	or_uci95
PDE1A	ASD	MR Egger		14		0.116		0.082	0.185	-0.046	0.277	1.123	0.955	1.319
PDE1A	ASD	Weighted median		14		0.093		0.044	0.036	0.006	0.18	1.098	1.006	1.198
PDE1A	ASD	Inverse variance weighted		14		0.08		0.033	0.015	0.016	0.145	1.084	1.016	1.156
PDE1A	ASD	Simple mode		14		0.107		0.075	0.176	-0.04	0.255	1.113	0.961	1.29
PDE1A	ASD	Weighted mode		14		0.111		0.072	0.147	-0.03	0.252	1.118	0.97	1.287
PDE1A	SCZ	MR Egger		12		0.036		0.065	0.593	-0.092	0.164	1.037	0.912	1.179
PDE1A	SCZ	Weighted median		12		0.022		0.036	0.553	-0.05	0.093	1.022	0.951	1.097
PDE1A	SCZ	Inverse variance weighted		12		0.014		0.027	0.612	-0.039	0.066	1.014	0.962	1.068
PDE1A	SCZ	Simple mode		12		0.033		0.067	0.628	-0.098	0.164	1.034	0.907	1.179
PDE1A	SCZ	Weighted mode		12		0.031		0.061	0.615	-0.087	0.15	1.032	0.916	1.162
PDE1A	ADHD	MR Egger		11		0.038		0.099	0.709	-0.156	0.233	1.039	0.855	1.262
PDE1A	ADHD	Weighted median		11		0.072		0.046	0.114	-0.017	0.162	1.075	0.983	1.176
PDE1A	ADHD	Inverse variance weighted		11		0.044		0.036	0.215	-0.026	0.114	1.045	0.975	1.12
PDE1A	ADHD	Simple mode		11		0.088		0.066	0.217	-0.043	0.218	1.092	0.958	1.243
PDE1A	ADHD	Weighted mode		11		0.088		0.068	0.224	-0.045	0.222	1.092	0.956	1.248
PDE1A	MDD	MR Egger		12		-0.028		0.027	0.323	-0.081	0.025	0.972	0.922	1.025
PDE1A	MDD	Weighted median		12		-0.016		0.015	0.276	-0.044	0.013	0.984	0.957	1.013
PDE1A	MDD	Inverse variance weighted		12		-0.002		0.011	0.849	-0.023	0.019	0.998	0.977	1.019
PDE1A	MDD	Simple mode		12		-0.027		0.023	0.272	-0.073	0.019	0.973	0.93	1.019
PDE1A	MDD	Weighted mode		12		-0.026		0.025	0.314	-0.074	0.022	0.974	0.929	1.022
PDE1A	AD	MR Egger		14		-0.014		0.014	0.343	-0.043	0.014	0.986	0.958	1.014
PDE1A	AD	Weighted median		14		0.001		0.007	0.844	-0.013	0.015	1.001	0.987	1.016
PDE1A	AD	Inverse variance weighted		14		0		0.006	0.989	-0.011	0.011	1	0.989	1.011
PDE1A	AD	Simple mode		14		0.001		0.01	0.877	-0.017	0.02	1.001	0.983	1.02
PDE1A	AD	Weighted mode		14		0.002		0.008	0.774	-0.014	0.019	1.002	0.986	1.019
PDE1A	BD	MR Egger		14		0.009		0.077	0.912	-0.142	0.159	1.009	0.868	1.172
PDE1A	BD	Weighted median		14		-0.012		0.045	0.789	-0.1	0.076	0.988	0.905	1.079
PDE1A	BD	Inverse variance weighted		14		-0.011		0.033	0.73	-0.075	0.053	0.989	0.928	1.054
PDE1A	BD	Simple mode		14		-0.01		0.079	0.901	-0.166	0.145	0.99	0.847	1.157
PDE1A	BD	Weighted mode		14		-0.016		0.072	0.832	-0.157	0.126	0.985	0.855	1.134
PDE1A	AN	MR Egger		13		0.154		0.214	0.487	-0.265	0.572	1.166	0.767	1.772
PDE1A	AN	Weighted median		13		-0.07		0.106	0.51	-0.278	0.138	0.932	0.757	1.148
PDE1A	AN	Inverse variance weighted		13		-0.088		0.083	0.289	-0.25	0.074	0.916	0.779	1.077
PDE1A	AN	Simple mode		13		-0.081		0.22	0.719	-0.512	0.35	0.922	0.599	1.418
PDE1A	AN	Weighted mode		13		-0.059		0.212	0.786	-0.473	0.356	0.943	0.623	1.428
PDE1A	TS	MR Egger		12		0.111		0.175	0.539	-0.231	0.453	1.117	0.794	1.573
PDE1A	TS	Weighted median		12		-0.064		0.09	0.473	-0.24	0.111	0.938	0.787	1.118
PDE1A	TS	Inverse variance weighted		12		-0.045		0.072	0.535	-0.186	0.097	0.956	0.83	1.102
PDE1A	TS	Simple mode		12		-0.119		0.17	0.498	-0.451	0.213	0.888	0.637	1.238
PDE1A	TS	Weighted mode		12		-0.074		0.145	0.622	-0.358	0.211	0.929	0.699	1.235
PDE1A	OCD	MR Egger		12		-0.031		0.212	0.888	-0.445	0.384	0.97	0.641	1.468
PDE1A	OCD	Weighted median		12		0.192		0.113	0.09	-0.03	0.414	1.212	0.971	1.513
PDE1A	OCD	Inverse variance weighted		12		0.143		0.086	0.097	-0.026	0.311	1.153	0.974	1.365
PDE1A	OCD	Simple mode		12		0.274		0.206	0.209	-0.129	0.677	1.316	0.879	1.968
PDE1A	OCD	Weighted mode		12		0.266		0.191	0.192	-0.109	0.641	1.305	0.896	1.899
PDE2A	ASD	MR Egger		24		-0.107		0.081	0.2	-0.265	0.051	0.899	0.767	1.053
PDE2A	ASD	Weighted median		24		-0.025		0.036	0.48	-0.095	0.045	0.975	0.909	1.046
PDE2A	ASD	Inverse variance weighted		24		-0.025		0.031	0.408	-0.085	0.035	0.975	0.918	1.035
PDE2A	ASD	Simple mode		24		-0.034		0.058	0.558	-0.147	0.079	0.966	0.863	1.082
PDE2A	ASD	Weighted mode		24		-0.042		0.064	0.525	-0.168	0.085	0.959	0.846	1.088
PDE2A	SCZ	MR Egger		24		-0.053		0.052	0.317	-0.155	0.049	0.948	0.856	1.05
PDE2A	SCZ	Weighted median		24		-0.057		0.028	0.043	-0.112	-0.002	0.945	0.894	0.998
PDE2A	SCZ	Inverse variance weighted		24		-0.039		0.02	0.053	-0.078	0	0.962	0.925	1
PDE2A	SCZ	Simple mode		24		-0.079		0.06	0.203	-0.197	0.039	0.924	0.821	1.04
PDE2A	SCZ	Weighted mode		24		-0.079		0.053	0.153	-0.183	0.026	0.924	0.833	1.026
PDE2A	ADHD	MR Egger		18		-0.207		0.115	0.091	-0.432	0.018	0.813	0.649	1.018
PDE2A	ADHD	Weighted median		18		-0.036		0.042	0.395	-0.119	0.047	0.965	0.888	1.048
PDE2A	ADHD	Inverse variance weighted		18		-0.026		0.037	0.487	-0.098	0.047	0.975	0.907	1.048
PDE2A	ADHD	Simple mode		18		-0.036		0.085	0.677	-0.202	0.131	0.965	0.817	1.139
PDE2A	ADHD	Weighted mode		18		-0.032		0.085	0.712	-0.2	0.135	0.968	0.819	1.145
PDE2A	MDD	MR Egger		24		0.028		0.021	0.192	-0.013	0.069	1.029	0.987	1.072
PDE2A	MDD	Weighted median		24		0.016		0.011	0.152	-0.006	0.038	1.016	0.994	1.039
PDE2A	MDD	Inverse variance weighted		24		0.015		0.009	0.079	-0.002	0.032	1.015	0.998	1.032
PDE2A	MDD	Simple mode		24		0.023		0.023	0.335	-0.023	0.068	1.023	0.978	1.071
PDE2A	MDD	Weighted mode		24		0.02		0.022	0.36	-0.022	0.063	1.021	0.978	1.065
PDE2A	AD	MR Egger		27		0.003		0.01	0.78	-0.017	0.022	1.003	0.984	1.022
PDE2A	AD	Weighted median		27		-0.001		0.006	0.92	-0.012	0.011	0.999	0.988	1.011
PDE2A	AD	Inverse variance weighted		27		-0.001		0.004	0.754	-0.009	0.007	0.999	0.991	1.007
PDE2A	AD	Simple mode		27		0.009		0.01	0.35	-0.01	0.029	1.009	0.99	1.029
PDE2A	AD	Weighted mode		27		0.007		0.009	0.466	-0.011	0.025	1.007	0.989	1.025
PDE2A	BD	MR Egger		27		0.01		0.058	0.866	-0.104	0.123	1.01	0.902	1.131
PDE2A	BD	Weighted median		27		-0.022		0.035	0.531	-0.089	0.046	0.979	0.915	1.047
PDE2A	BD	Inverse variance weighted		27		0.009		0.024	0.701	-0.038	0.057	1.009	0.963	1.058
PDE2A	BD	Simple mode		27		-0.065		0.071	0.369	-0.205	0.075	0.937	0.815	1.077
PDE2A	BD	Weighted mode		27		-0.053		0.065	0.418	-0.18	0.074	0.948	0.835	1.076
PDE2A	AN	MR Egger		25		-0.141		0.15	0.359	-0.436	0.154	0.869	0.647	1.166
PDE2A	AN	Weighted median		25		-0.01		0.075	0.897	-0.158	0.138	0.99	0.854	1.148
PDE2A	AN	Inverse variance weighted		25		-0.027		0.053	0.614	-0.131	0.078	0.973	0.877	1.081
PDE2A	AN	Simple mode		25		-0.012		0.15	0.937	-0.305	0.281	0.988	0.737	1.325
PDE2A	AN	Weighted mode		25		-0.022		0.145	0.881	-0.305	0.262	0.978	0.737	1.299
PDE2A	TS	MR Egger		24		-0.199		0.132	0.144	-0.458	0.059	0.819	0.633	1.06
PDE2A	TS	Weighted median		24		-0.106		0.066	0.107	-0.235	0.023	0.9	0.791	1.023
PDE2A	TS	Inverse variance weighted		24		-0.109		0.048	0.025	-0.204	-0.014	0.897	0.815	0.986
PDE2A	TS	Simple mode		24		-0.122		0.138	0.385	-0.393	0.148	0.885	0.675	1.16
PDE2A	TS	Weighted mode		24		-0.03		0.13	0.817	-0.286	0.225	0.97	0.751	1.253
PDE2A	OCD	MR Egger		25		-0.139		0.17	0.422	-0.473	0.195	0.87	0.623	1.215
PDE2A	OCD	Weighted median		25		0.038		0.083	0.647	-0.124	0.2	1.039	0.883	1.222
PDE2A	OCD	Inverse variance weighted		25		0.003		0.063	0.959	-0.12	0.127	1.003	0.887	1.135
PDE2A	OCD	Simple mode		25		0.078		0.17	0.649	-0.255	0.411	1.081	0.775	1.509
PDE2A	OCD	Weighted mode		25		0.078		0.148	0.602	-0.212	0.369	1.081	0.809	1.446
PDE3A	ASD	MR Egger		22		0.169		0.091	0.078	-0.009	0.347	1.184	0.991	1.415
PDE3A	ASD	Weighted median		22		0.001		0.039	0.977	-0.075	0.078	1.001	0.927	1.081
PDE3A	ASD	Inverse variance weighted		22		0.002		0.03	0.953	-0.057	0.061	1.002	0.944	1.063
PDE3A	ASD	Simple mode		22		-0.006		0.072	0.933	-0.147	0.135	0.994	0.863	1.144
PDE3A	ASD	Weighted mode		22		-0.015		0.064	0.817	-0.141	0.111	0.985	0.869	1.117
PDE3A	SCZ	MR Egger		20		-0.001		0.067	0.988	-0.133	0.131	0.999	0.876	1.14
PDE3A	SCZ	Weighted median		20		-0.04		0.029	0.162	-0.097	0.016	0.96	0.908	1.016
PDE3A	SCZ	Inverse variance weighted		20		-0.032		0.021	0.136	-0.073	0.01	0.969	0.93	1.01
PDE3A	SCZ	Simple mode		20		-0.052		0.057	0.369	-0.163	0.059	0.949	0.85	1.061
PDE3A	SCZ	Weighted mode		20		-0.05		0.056	0.381	-0.16	0.06	0.951	0.852	1.061
PDE3A	ADHD	MR Egger		18		0.035		0.107	0.745	-0.174	0.245	1.036	0.84	1.277
PDE3A	ADHD	Weighted median		18		0.014		0.039	0.714	-0.062	0.091	1.014	0.939	1.096
PDE3A	ADHD	Inverse variance weighted		18		0.031		0.03	0.289	-0.027	0.09	1.032	0.974	1.094
PDE3A	ADHD	Simple mode		18		-0.003		0.073	0.963	-0.146	0.139	0.997	0.864	1.149
PDE3A	ADHD	Weighted mode		18		0		0.078	0.998	-0.152	0.152	1	0.859	1.164
PDE3A	MDD	MR Egger		22		-0.025		0.028	0.383	-0.081	0.03	0.975	0.922	1.031
PDE3A	MDD	Weighted median		22		-0.021		0.013	0.094	-0.047	0.004	0.979	0.955	1.004
PDE3A	MDD	Inverse variance weighted		22		-0.021		0.01	0.044	-0.041	-0.001	0.98	0.96	0.999
PDE3A	MDD	Simple mode		22		-0.021		0.03	0.491	-0.08	0.038	0.979	0.923	1.039
PDE3A	MDD	Weighted mode		22		-0.017		0.026	0.525	-0.067	0.034	0.983	0.935	1.034
PDE3A	AD	MR Egger		24		0.011		0.012	0.393	-0.014	0.035	1.011	0.986	1.036
PDE3A	AD	Weighted median		24		0		0.006	0.953	-0.01	0.011	1	0.99	1.011
PDE3A	AD	Inverse variance weighted		24		0.003		0.004	0.493	-0.005	0.011	1.003	0.995	1.011
PDE3A	AD	Simple mode		24		0.004		0.01	0.687	-0.015	0.023	1.004	0.985	1.023
PDE3A	AD	Weighted mode		24		-0.002		0.01	0.799	-0.021	0.016	0.998	0.979	1.017
PDE3A	BD	MR Egger		25		-0.14		0.076	0.077	-0.289	0.008	0.869	0.749	1.008
PDE3A	BD	Weighted median		25		0.019		0.036	0.592	-0.051	0.089	1.019	0.95	1.093
PDE3A	BD	Inverse variance weighted		25		-0.007		0.027	0.802	-0.059	0.046	0.993	0.942	1.047
PDE3A	BD	Simple mode		25		0.03		0.065	0.644	-0.096	0.157	1.031	0.908	1.17
PDE3A	BD	Weighted mode		25		0.026		0.064	0.687	-0.099	0.151	1.026	0.906	1.163
PDE3A	AN	MR Egger		23		-0.321		0.187	0.101	-0.687	0.045	0.726	0.503	1.046
PDE3A	AN	Weighted median		23		-0.006		0.078	0.944	-0.159	0.148	0.994	0.853	1.159
PDE3A	AN	Inverse variance weighted		23		-0.069		0.06	0.25	-0.187	0.049	0.933	0.829	1.05
PDE3A	AN	Simple mode		23		-0.011		0.148	0.944	-0.301	0.28	0.989	0.74	1.323
PDE3A	AN	Weighted mode		23		0.024		0.141	0.866	-0.253	0.301	1.024	0.777	1.351
PDE3A	TS	MR Egger		21		-0.124		0.173	0.483	-0.463	0.215	0.884	0.63	1.24
PDE3A	TS	Weighted median		21		0.076		0.077	0.322	-0.074	0.226	1.079	0.928	1.254
PDE3A	TS	Inverse variance weighted		21		0.097		0.054	0.076	-0.01	0.203	1.101	0.99	1.225
PDE3A	TS	Simple mode		21		0.155		0.129	0.244	-0.098	0.407	1.167	0.907	1.502
PDE3A	TS	Weighted mode		21		0.137		0.129	0.299	-0.115	0.389	1.147	0.891	1.476
PDE3A	OCD	MR Egger		21		0.241		0.213	0.273	-0.177	0.659	1.272	0.838	1.932
PDE3A	OCD	Weighted median		21		-0.029		0.091	0.748	-0.208	0.15	0.971	0.812	1.161
PDE3A	OCD	Inverse variance weighted		21		0.012		0.066	0.858	-0.118	0.141	1.012	0.889	1.152
PDE3A	OCD	Simple mode		21		-0.097		0.172	0.577	-0.434	0.239	0.907	0.648	1.27
PDE3A	OCD	Weighted mode		21		-0.091		0.165	0.59	-0.415	0.234	0.913	0.661	1.263
PDE4D	ASD	MR Egger		16		0.015		0.086	0.866	-0.154	0.184	1.015	0.857	1.202
PDE4D	ASD	Weighted median		16		-0.024		0.04	0.548	-0.102	0.054	0.976	0.903	1.056
PDE4D	ASD	Inverse variance weighted		16		-0.001		0.029	0.977	-0.057	0.055	0.999	0.944	1.057
PDE4D	ASD	Simple mode		16		-0.011		0.073	0.886	-0.154	0.133	0.989	0.857	1.142
PDE4D	ASD	Weighted mode		16		-0.034		0.065	0.61	-0.162	0.094	0.967	0.85	1.099
PDE4D	SCZ	MR Egger		17		0.139		0.073	0.076	-0.004	0.281	1.149	0.996	1.325
PDE4D	SCZ	Weighted median		17		0.057		0.034	0.096	-0.01	0.124	1.058	0.99	1.132
PDE4D	SCZ	Inverse variance weighted		17		0.052		0.025	0.041	0.002	0.101	1.053	1.002	1.107
PDE4D	SCZ	Simple mode		17		0.074		0.062	0.246	-0.047	0.195	1.077	0.954	1.215
PDE4D	SCZ	Weighted mode		17		0.075		0.072	0.31	-0.065	0.216	1.078	0.937	1.242
PDE4D	ADHD	MR Egger		11		-0.246		0.107	0.047	-0.456	-0.036	0.782	0.634	0.964
PDE4D	ADHD	Weighted median		11		0.051		0.045	0.256	-0.037	0.14	1.053	0.963	1.151
PDE4D	ADHD	Inverse variance weighted		11		0.029		0.032	0.361	-0.033	0.091	1.029	0.967	1.095
PDE4D	ADHD	Simple mode		11		0.097		0.082	0.263	-0.064	0.258	1.102	0.938	1.294
PDE4D	ADHD	Weighted mode		11		0.094		0.074	0.23	-0.05	0.239	1.099	0.951	1.27
PDE4D	MDD	MR Egger		14		0.017		0.028	0.564	-0.038	0.072	1.017	0.962	1.074
PDE4D	MDD	Weighted median		14		0.032		0.015	0.03	0.003	0.06	1.032	1.003	1.062
PDE4D	MDD	Inverse variance weighted		14		0.032		0.01	0.001	0.013	0.052	1.033	1.013	1.053
PDE4D	MDD	Simple mode		14		0.042		0.027	0.14	-0.01	0.095	1.043	0.99	1.1
PDE4D	MDD	Weighted mode		14		0.039		0.028	0.19	-0.016	0.095	1.04	0.984	1.099
PDE4D	AD	MR Egger		19		-0.009		0.012	0.487	-0.033	0.015	0.991	0.968	1.015
PDE4D	AD	Weighted median		19		0		0.006	1	-0.012	0.012	1	0.988	1.012
PDE4D	AD	Inverse variance weighted		19		-0.002		0.005	0.698	-0.011	0.007	0.998	0.989	1.007
PDE4D	AD	Simple mode		19		-0.009		0.01	0.397	-0.028	0.011	0.991	0.972	1.011
PDE4D	AD	Weighted mode		19		-0.008		0.008	0.33	-0.024	0.008	0.992	0.976	1.008
PDE4D	BD	MR Egger		19		0.172		0.091	0.077	-0.007	0.351	1.187	0.993	1.42
PDE4D	BD	Weighted median		19		0.028		0.044	0.529	-0.059	0.114	1.028	0.943	1.121
PDE4D	BD	Inverse variance weighted		19		0.057		0.031	0.07	-0.005	0.118	1.058	0.995	1.125
PDE4D	BD	Simple mode		19		0.019		0.082	0.818	-0.142	0.181	1.019	0.867	1.198
PDE4D	BD	Weighted mode		19		0.008		0.08	0.92	-0.148	0.165	1.008	0.862	1.179
PDE4D	AN	MR Egger		20		0.177		0.188	0.36	-0.192	0.546	1.194	0.825	1.727
PDE4D	AN	Weighted median		20		-0.037		0.084	0.66	-0.203	0.128	0.964	0.817	1.137
PDE4D	AN	Inverse variance weighted		20		-0.027		0.062	0.669	-0.149	0.096	0.974	0.861	1.101
PDE4D	AN	Simple mode		20		-0.138		0.148	0.363	-0.427	0.152	0.871	0.652	1.164
PDE4D	AN	Weighted mode		20		-0.106		0.129	0.421	-0.36	0.147	0.899	0.698	1.159
PDE4D	TS	MR Egger		17		-0.256		0.169	0.15	-0.588	0.075	0.774	0.555	1.078
PDE4D	TS	Weighted median		17		-0.074		0.08	0.357	-0.231	0.083	0.929	0.794	1.087
PDE4D	TS	Inverse variance weighted		17		-0.034		0.06	0.565	-0.151	0.082	0.966	0.86	1.086
PDE4D	TS	Simple mode		17		-0.079		0.133	0.56	-0.34	0.181	0.924	0.712	1.199
PDE4D	TS	Weighted mode		17		-0.076		0.122	0.541	-0.315	0.162	0.927	0.73	1.176
PDE4D	OCD	MR Egger		18		-0.017		0.234	0.943	-0.476	0.442	0.983	0.621	1.555
PDE4D	OCD	Weighted median		18		0.044		0.106	0.678	-0.163	0.251	1.045	0.849	1.285
PDE4D	OCD	Inverse variance weighted		18		0.059		0.078	0.453	-0.095	0.212	1.06	0.91	1.236
PDE4D	OCD	Simple mode		18		0.013		0.168	0.938	-0.317	0.343	1.013	0.729	1.41
PDE4D	OCD	Weighted mode		18		-0.004		0.167	0.979	-0.332	0.323	0.996	0.717	1.382
PDE6D	ASD	MR Egger		13		0.087		0.106	0.43	-0.121	0.295	1.091	0.886	1.344
PDE6D	ASD	Weighted median		13		-0.042		0.045	0.354	-0.13	0.047	0.959	0.878	1.048
PDE6D	ASD	Inverse variance weighted		13		-0.013		0.033	0.698	-0.076	0.051	0.987	0.926	1.052
PDE6D	ASD	Simple mode		13		-0.013		0.076	0.867	-0.161	0.135	0.987	0.851	1.145
PDE6D	ASD	Weighted mode		13		0.01		0.069	0.892	-0.127	0.146	1.01	0.881	1.157
PDE6D	SCZ	MR Egger		14		-0.07		0.078	0.383	-0.223	0.082	0.932	0.8	1.085
PDE6D	SCZ	Weighted median		14		0		0.035	0.995	-0.068	0.068	1	0.934	1.071
PDE6D	SCZ	Inverse variance weighted		14		0.021		0.024	0.381	-0.026	0.069	1.022	0.974	1.072
PDE6D	SCZ	Simple mode		14		-0.047		0.062	0.459	-0.169	0.074	0.954	0.845	1.077
PDE6D	SCZ	Weighted mode		14		-0.039		0.062	0.545	-0.161	0.083	0.962	0.851	1.087
PDE6D	ADHD	MR Egger		11		-0.083		0.119	0.504	-0.315	0.15	0.921	0.73	1.162
PDE6D	ADHD	Weighted median		11		-0.006		0.044	0.892	-0.092	0.08	0.994	0.912	1.084
PDE6D	ADHD	Inverse variance weighted		11		-0.029		0.034	0.393	-0.095	0.037	0.972	0.909	1.038
PDE6D	ADHD	Simple mode		11		-0.015		0.063	0.823	-0.139	0.11	0.986	0.87	1.116
PDE6D	ADHD	Weighted mode		11		-0.013		0.066	0.844	-0.143	0.116	0.987	0.867	1.123
PDE6D	MDD	MR Egger		12		0.018		0.038	0.651	-0.057	0.093	1.018	0.945	1.097
PDE6D	MDD	Weighted median		12		-0.008		0.015	0.584	-0.037	0.021	0.992	0.964	1.021
PDE6D	MDD	Inverse variance weighted		12		-0.016		0.011	0.168	-0.038	0.007	0.984	0.963	1.007
PDE6D	MDD	Simple mode		12		-0.006		0.024	0.81	-0.052	0.04	0.994	0.949	1.041
PDE6D	MDD	Weighted mode		12		-0.006		0.022	0.794	-0.048	0.037	0.994	0.953	1.037
PDE6D	BD	MR Egger		14		-0.02		0.114	0.864	-0.244	0.204	0.98	0.784	1.226
PDE6D	BD	Weighted median		14		0.055		0.041	0.178	-0.025	0.135	1.057	0.975	1.145
PDE6D	BD	Inverse variance weighted		14		0.034		0.035	0.326	-0.034	0.102	1.035	0.967	1.107
PDE6D	BD	Simple mode		14		0.062		0.068	0.378	-0.071	0.195	1.064	0.931	1.216
PDE6D	BD	Weighted mode		14		0.073		0.059	0.237	-0.043	0.189	1.076	0.958	1.208
PDE6D	AN	MR Egger		15		-0.289		0.199	0.17	-0.68	0.101	0.749	0.507	1.106
PDE6D	AN	Weighted median		15		-0.061		0.08	0.444	-0.217	0.095	0.941	0.805	1.1
PDE6D	AN	Inverse variance weighted		15		-0.057		0.062	0.356	-0.178	0.064	0.945	0.837	1.066
PDE6D	AN	Simple mode		15		-0.1		0.128	0.448	-0.35	0.151	0.905	0.704	1.163
PDE6D	AN	Weighted mode		15		-0.072		0.129	0.585	-0.324	0.18	0.931	0.723	1.197
PDE6D	TS	MR Egger		14		-0.017		0.219	0.939	-0.447	0.413	0.983	0.64	1.511
PDE6D	TS	Weighted median		14		-0.083		0.084	0.324	-0.248	0.082	0.92	0.78	1.086
PDE6D	TS	Inverse variance weighted		14		-0.024		0.066	0.716	-0.155	0.106	0.976	0.857	1.112
PDE6D	TS	Simple mode		14		-0.157		0.134	0.264	-0.42	0.106	0.855	0.657	1.112
PDE6D	TS	Weighted mode		14		-0.136		0.124	0.293	-0.38	0.107	0.873	0.684	1.113
PDE6D	OCD	MR Egger		14		-0.009		0.242	0.972	-0.483	0.465	0.991	0.617	1.593
PDE6D	OCD	Weighted median		14		-0.052		0.106	0.623	-0.259	0.155	0.949	0.772	1.168
PDE6D	OCD	Inverse variance weighted		14		-0.035		0.077	0.654	-0.186	0.117	0.966	0.831	1.124
PDE6D	OCD	Simple mode		14		-0.004		0.177	0.981	-0.351	0.343	0.996	0.704	1.409
PDE6D	OCD	Weighted mode		14		-0.046		0.165	0.785	-0.369	0.277	0.955	0.692	1.319
PDE6D	AD	MR Egger		14		-0.016		0.02	0.448	-0.055	0.023	0.984	0.947	1.024
PDE6D	AD	Weighted median		14		-0.004		0.008	0.64	-0.02	0.012	0.996	0.98	1.012
PDE6D	AD	Inverse variance weighted		14		0.004		0.006	0.518	-0.008	0.017	1.004	0.992	1.017
PDE6D	AD	Simple mode		14		-0.01		0.015	0.516	-0.04	0.02	0.99	0.961	1.02
PDE6D	AD	Weighted mode		14		-0.01		0.012	0.402	-0.033	0.013	0.99	0.967	1.013
PDE7A	ASD	MR Egger		21		-0.064		0.078	0.418	-0.217	0.088	0.938	0.805	1.092
PDE7A	ASD	Weighted median		21		-0.013		0.042	0.751	-0.095	0.069	0.987	0.909	1.071
PDE7A	ASD	Inverse variance weighted		21		0.003		0.035	0.922	-0.065	0.071	1.003	0.937	1.074
PDE7A	ASD	Simple mode		21		-0.016		0.083	0.85	-0.178	0.146	0.984	0.837	1.157
PDE7A	ASD	Weighted mode		21		-0.02		0.092	0.833	-0.199	0.16	0.981	0.82	1.173
PDE7A	SCZ	MR Egger		19		0.059		0.055	0.293	-0.048	0.167	1.061	0.953	1.181
PDE7A	SCZ	Weighted median		19		0.023		0.03	0.439	-0.036	0.083	1.024	0.965	1.087
PDE7A	SCZ	Inverse variance weighted		19		0.034		0.023	0.139	-0.011	0.079	1.034	0.989	1.082
PDE7A	SCZ	Simple mode		19		0.013		0.057	0.827	-0.099	0.124	1.013	0.906	1.132
PDE7A	SCZ	Weighted mode		19		0.009		0.057	0.882	-0.103	0.121	1.009	0.902	1.128
PDE7A	ADHD	MR Egger		18		0.105		0.07	0.152	-0.032	0.242	1.111	0.969	1.274
PDE7A	ADHD	Weighted median		18		0.082		0.041	0.042	0.003	0.162	1.086	1.003	1.176
PDE7A	ADHD	Inverse variance weighted		18		0.083		0.029	0.004	0.027	0.139	1.086	1.027	1.149
PDE7A	ADHD	Simple mode		18		0.082		0.079	0.312	-0.072	0.236	1.085	0.93	1.266
PDE7A	ADHD	Weighted mode		18		0.083		0.074	0.273	-0.061	0.227	1.087	0.941	1.255
PDE7A	MDD	MR Egger		19		-0.02		0.021	0.355	-0.061	0.021	0.98	0.941	1.021
PDE7A	MDD	Weighted median		19		0.014		0.013	0.281	-0.011	0.039	1.014	0.989	1.039
PDE7A	MDD	Inverse variance weighted		19		-0.003		0.009	0.781	-0.021	0.015	0.997	0.98	1.016
PDE7A	MDD	Simple mode		19		0.021		0.026	0.428	-0.03	0.072	1.021	0.971	1.074
PDE7A	MDD	Weighted mode		19		0.02		0.024	0.412	-0.027	0.067	1.02	0.974	1.069
PDE7A	BD	MR Egger		20		0.002		0.066	0.981	-0.127	0.13	1.002	0.881	1.139
PDE7A	BD	Weighted median		20		0.026		0.04	0.505	-0.051	0.104	1.027	0.95	1.11
PDE7A	BD	Inverse variance weighted		20		0.025		0.028	0.366	-0.03	0.08	1.026	0.971	1.084
PDE7A	BD	Simple mode		20		0.044		0.072	0.553	-0.098	0.185	1.045	0.907	1.203
PDE7A	BD	Weighted mode		20		0.041		0.066	0.544	-0.088	0.17	1.042	0.915	1.185
PDE7A	AN	MR Egger		22		0.11		0.133	0.415	-0.15	0.37	1.117	0.861	1.448
PDE7A	AN	Weighted median		22		-0.013		0.076	0.866	-0.161	0.136	0.987	0.851	1.145
PDE7A	AN	Inverse variance weighted		22		0.014		0.057	0.809	-0.097	0.125	1.014	0.907	1.133
PDE7A	AN	Simple mode		22		-0.02		0.145	0.89	-0.305	0.265	0.98	0.737	1.303
PDE7A	AN	Weighted mode		22		-0.033		0.147	0.825	-0.322	0.256	0.968	0.725	1.292
PDE7A	TS	MR Egger		20		-0.098		0.136	0.48	-0.365	0.169	0.907	0.694	1.184
PDE7A	TS	Weighted median		20		-0.102		0.083	0.219	-0.265	0.061	0.903	0.768	1.062
PDE7A	TS	Inverse variance weighted		20		-0.078		0.058	0.179	-0.192	0.036	0.925	0.825	1.037
PDE7A	TS	Simple mode		20		-0.279		0.173	0.123	-0.618	0.06	0.757	0.539	1.062
PDE7A	TS	Weighted mode		20		-0.231		0.16	0.166	-0.544	0.083	0.794	0.58	1.087
PDE7A	OCD	MR Egger		19		0.132		0.209	0.537	-0.278	0.542	1.141	0.757	1.72
PDE7A	OCD	Weighted median		19		0.033		0.111	0.769	-0.186	0.251	1.033	0.831	1.286
PDE7A	OCD	Inverse variance weighted		19		0.138		0.084	0.1	-0.026	0.302	1.148	0.974	1.353
PDE7A	OCD	Simple mode		19		-0.049		0.235	0.836	-0.51	0.411	0.952	0.601	1.508
PDE7A	OCD	Weighted mode		19		-0.058		0.219	0.793	-0.488	0.371	0.943	0.614	1.449
PDE7A	AD	MR Egger		22		0.006		0.012	0.62	-0.017	0.029	1.006	0.983	1.029
PDE7A	AD	Weighted median		22		0.007		0.007	0.296	-0.006	0.02	1.007	0.994	1.02
PDE7A	AD	Inverse variance weighted		22		0.004		0.005	0.431	-0.006	0.013	1.004	0.994	1.013
PDE7A	AD	Simple mode		22		0.008		0.01	0.441	-0.012	0.028	1.008	0.988	1.028
PDE7A	AD	Weighted mode		22		0.008		0.009	0.371	-0.009	0.025	1.008	0.991	1.025
PDE9A	ASD	MR Egger		20		0.075		0.093	0.43	-0.107	0.257	1.078	0.899	1.293
PDE9A	ASD	Weighted median		20		-0.006		0.038	0.863	-0.08	0.067	0.994	0.923	1.07
PDE9A	ASD	Inverse variance weighted		20		-0.027		0.028	0.321	-0.082	0.027	0.973	0.922	1.027
PDE9A	ASD	Simple mode		20		0.053		0.071	0.461	-0.086	0.192	1.055	0.918	1.212
PDE9A	ASD	Weighted mode		20		0.045		0.072	0.54	-0.096	0.186	1.046	0.908	1.204
PDE9A	SCZ	MR Egger		19		-0.042		0.044	0.345	-0.128	0.043	0.959	0.88	1.044
PDE9A	SCZ	Weighted median		19		-0.012		0.03	0.696	-0.07	0.047	0.988	0.932	1.048
PDE9A	SCZ	Inverse variance weighted		19		0.007		0.021	0.725	-0.034	0.049	1.008	0.966	1.05
PDE9A	SCZ	Simple mode		19		-0.033		0.064	0.62	-0.159	0.094	0.968	0.853	1.098
PDE9A	SCZ	Weighted mode		19		-0.049		0.052	0.358	-0.152	0.053	0.952	0.859	1.055
PDE9A	ADHD	MR Egger		14		0.12		0.131	0.375	-0.136	0.377	1.128	0.873	1.457
PDE9A	ADHD	Weighted median		14		0.055		0.041	0.176	-0.025	0.135	1.057	0.976	1.144
PDE9A	ADHD	Inverse variance weighted		14		0.045		0.032	0.162	-0.018	0.109	1.046	0.982	1.115
PDE9A	ADHD	Simple mode		14		0.083		0.071	0.261	-0.056	0.223	1.087	0.946	1.249
PDE9A	ADHD	Weighted mode		14		0.085		0.068	0.231	-0.047	0.217	1.089	0.954	1.243
PDE9A	MDD	MR Egger		23		0.018		0.025	0.488	-0.032	0.067	1.018	0.969	1.069
PDE9A	MDD	Weighted median		23		-0.009		0.012	0.471	-0.033	0.015	0.991	0.968	1.015
PDE9A	MDD	Inverse variance weighted		23		0.002		0.011	0.852	-0.02	0.024	1.002	0.981	1.024
PDE9A	MDD	Simple mode		23		-0.013		0.023	0.592	-0.059	0.033	0.987	0.943	1.034
PDE9A	MDD	Weighted mode		23		-0.013		0.022	0.554	-0.057	0.03	0.987	0.944	1.031
PDE9A	BD	MR Egger		23		0.041		0.055	0.468	-0.067	0.149	1.042	0.935	1.16
PDE9A	BD	Weighted median		23		0.006		0.036	0.878	-0.065	0.076	1.006	0.937	1.079
PDE9A	BD	Inverse variance weighted		23		0.028		0.025	0.274	-0.022	0.077	1.028	0.978	1.08
PDE9A	BD	Simple mode		23		-0.025		0.067	0.717	-0.155	0.106	0.976	0.856	1.112
PDE9A	BD	Weighted mode		23		-0.018		0.057	0.759	-0.129	0.094	0.983	0.879	1.098
PDE9A	AN	MR Egger		24		0.255		0.138	0.077	-0.014	0.525	1.291	0.986	1.69
PDE9A	AN	Weighted median		24		0.014		0.078	0.862	-0.139	0.166	1.014	0.87	1.18
PDE9A	AN	Inverse variance weighted		24		0.078		0.057	0.17	-0.034	0.19	1.081	0.967	1.209
PDE9A	AN	Simple mode		24		-0.021		0.168	0.902	-0.35	0.308	0.979	0.705	1.361
PDE9A	AN	Weighted mode		24		-0.028		0.155	0.856	-0.332	0.275	0.972	0.718	1.316
PDE9A	TS	MR Egger		20		-0.015		0.133	0.912	-0.276	0.246	0.985	0.759	1.279
PDE9A	TS	Weighted median		20		-0.008		0.071	0.912	-0.146	0.131	0.992	0.864	1.14
PDE9A	TS	Inverse variance weighted		20		0.03		0.056	0.595	-0.079	0.139	1.03	0.924	1.149
PDE9A	TS	Simple mode		20		-0.027		0.126	0.831	-0.274	0.22	0.973	0.76	1.246
PDE9A	TS	Weighted mode		20		-0.038		0.112	0.739	-0.258	0.182	0.963	0.773	1.2
PDE9A	OCD	MR Egger		21		-0.265		0.174	0.145	-0.607	0.077	0.767	0.545	1.08
PDE9A	OCD	Weighted median		21		0.036		0.101	0.722	-0.162	0.234	1.037	0.85	1.264
PDE9A	OCD	Inverse variance weighted		21		0.022		0.075	0.769	-0.125	0.168	1.022	0.883	1.183
PDE9A	OCD	Simple mode		21		0.062		0.229	0.788	-0.386	0.511	1.064	0.68	1.667
PDE9A	OCD	Weighted mode		21		0.033		0.217	0.882	-0.394	0.459	1.033	0.675	1.582
PDE9A	AD	MR Egger		24		-0.003		0.008	0.722	-0.019	0.013	0.997	0.981	1.013
PDE9A	AD	Weighted median		24		-0.009		0.006	0.093	-0.02	0.002	0.991	0.98	1.002
PDE9A	AD	Inverse variance weighted		24		-0.004		0.004	0.275	-0.012	0.003	0.996	0.988	1.003
PDE9A	AD	Simple mode		24		-0.013		0.01	0.22	-0.033	0.007	0.987	0.968	1.007
PDE9A	AD	Weighted mode		24		-0.012		0.009	0.179	-0.029	0.005	0.988	0.972	1.005
PDE5A	ASD	MR Egger		8		0.032		0.102	0.767	-0.168	0.231	1.032	0.845	1.26
PDE5A	ASD	Weighted median		8		-0.007		0.027	0.796	-0.06	0.046	0.993	0.942	1.047
PDE5A	ASD	Inverse variance weighted		8		-0.005		0.022	0.809	-0.049	0.038	0.995	0.952	1.039
PDE5A	ASD	Simple mode		8		-0.006		0.04	0.892	-0.085	0.073	0.994	0.919	1.076
PDE5A	ASD	Weighted mode		8		-0.002		0.037	0.969	-0.075	0.072	0.998	0.928	1.074
PDE5A	AD	MR Egger		8		-0.003		0.017	0.856	-0.037	0.03	0.997	0.964	1.031
PDE5A	AD	Weighted median		8		0.001		0.004	0.854	-0.008	0.01	1.001	0.992	1.01
PDE5A	AD	Inverse variance weighted		8		0.001		0.004	0.781	-0.006	0.008	1.001	0.994	1.008
PDE5A	AD	Simple mode		8		0.008		0.007	0.306	-0.006	0.022	1.008	0.994	1.022
PDE5A	AD	Weighted mode		8		0.007		0.007	0.294	-0.005	0.02	1.007	0.995	1.02
PDE5A	SCZ	MR Egger		7		0.009		0.08	0.912	-0.148	0.167	1.009	0.862	1.182
PDE5A	SCZ	Weighted median		7		-0.031		0.025	0.216	-0.081	0.018	0.969	0.922	1.018
PDE5A	SCZ	Inverse variance weighted		7		-0.032		0.018	0.079	-0.069	0.004	0.968	0.934	1.004
PDE5A	SCZ	Simple mode		7		-0.042		0.036	0.29	-0.113	0.029	0.959	0.893	1.029
PDE5A	SCZ	Weighted mode		7		-0.034		0.029	0.289	-0.09	0.023	0.967	0.914	1.023
PDE5A	ADHD	MR Egger		8		0.054		0.098	0.598	-0.137	0.246	1.056	0.872	1.279
PDE5A	ADHD	Weighted median		8		-0.02		0.028	0.471	-0.076	0.035	0.98	0.927	1.036
PDE5A	ADHD	Inverse variance weighted		8		-0.014		0.022	0.512	-0.057	0.028	0.986	0.945	1.029
PDE5A	ADHD	Simple mode		8		-0.019		0.041	0.657	-0.099	0.061	0.981	0.906	1.063
PDE5A	ADHD	Weighted mode		8		-0.024		0.037	0.534	-0.097	0.048	0.976	0.908	1.049
PDE5A	MDD	MR Egger		6		0.035		0.053	0.547	-0.069	0.138	1.035	0.933	1.148
PDE5A	MDD	Weighted median		6		0.004		0.011	0.681	-0.017	0.026	1.004	0.983	1.026
PDE5A	MDD	Inverse variance weighted		6		0.004		0.011	0.678	-0.016	0.025	1.004	0.984	1.025
PDE5A	MDD	Simple mode		6		0		0.018	0.986	-0.036	0.035	1	0.965	1.036
PDE5A	MDD	Weighted mode		6		0.004		0.014	0.814	-0.024	0.032	1.004	0.976	1.032
PDE5A	BD	MR Egger		8		0.008		0.099	0.941	-0.186	0.201	1.008	0.831	1.222
PDE5A	BD	Weighted median		8		0.001		0.027	0.979	-0.052	0.054	1.001	0.949	1.055
PDE5A	BD	Inverse variance weighted		8		0.011		0.022	0.622	-0.032	0.053	1.011	0.969	1.055
PDE5A	BD	Simple mode		8		-0.002		0.039	0.955	-0.08	0.075	0.998	0.924	1.078
PDE5A	BD	Weighted mode		8		-0.001		0.037	0.976	-0.074	0.072	0.999	0.928	1.075
PDE5A	AN	MR Egger		8		0.159		0.244	0.539	-0.32	0.637	1.172	0.726	1.891
PDE5A	AN	Weighted median		8		0.045		0.065	0.49	-0.082	0.171	1.046	0.921	1.187
PDE5A	AN	Inverse variance weighted		8		0.018		0.05	0.716	-0.08	0.116	1.018	0.924	1.123
PDE5A	AN	Simple mode		8		0.065		0.103	0.546	-0.136	0.267	1.067	0.873	1.306
PDE5A	AN	Weighted mode		8		0.058		0.095	0.563	-0.129	0.245	1.06	0.879	1.277
PDE5A	TS	MR Egger		8		0.492		0.196	0.046	0.107	0.876	1.635	1.113	2.402
PDE5A	TS	Weighted median		8		0.096		0.056	0.083	-0.013	0.205	1.101	0.987	1.228
PDE5A	TS	Inverse variance weighted		8		0.059		0.052	0.254	-0.043	0.161	1.061	0.958	1.175
PDE5A	TS	Simple mode		8		0.09		0.086	0.331	-0.079	0.258	1.094	0.924	1.294
PDE5A	TS	Weighted mode		8		0.124		0.079	0.16	-0.031	0.28	1.132	0.97	1.323
PDE5A	OCD	MR Egger		8		-0.047		0.252	0.857	-0.54	0.446	0.954	0.583	1.561
PDE5A	OCD	Weighted median		8		-0.017		0.067	0.799	-0.149	0.114	0.983	0.862	1.121
PDE5A	OCD	Inverse variance weighted		8		0.013		0.054	0.818	-0.094	0.119	1.013	0.91	1.126
PDE5A	OCD	Simple mode		8		-0.031		0.11	0.786	-0.247	0.185	0.969	0.781	1.203
PDE5A	OCD	Weighted mode		8		-0.044		0.095	0.659	-0.231	0.143	0.957	0.794	1.154

## Sheet: Table S6
Table S6.Mendelian Randomization estimation for psychosis on the risk of PDEs
exposure	outcome	method	nsnp	beta	se	pval	lo_ci	up_ci	or	or_lci95	or_uci95
ASD	PDE1A	MR Egger	44	-0.034	0.162	0.836	-0.352	0.285	0.967	0.703	1.329
ASD	PDE1A	Weighted median	44	-0.028	0.084	0.74	-0.192	0.137	0.972	0.825	1.146
ASD	PDE1A	Inverse variance weighted	44	-0.061	0.065	0.347	-0.189	0.066	0.941	0.828	1.069
ASD	PDE1A	Simple mode	44	-0.048	0.184	0.796	-0.409	0.313	0.953	0.664	1.368
ASD	PDE1A	Weighted mode	44	-0.048	0.175	0.785	-0.39	0.294	0.953	0.677	1.342
ADHD	PDE1A	MR Egger	68	0.242	0.166	0.149	-0.083	0.566	1.273	0.92	1.761
ADHD	PDE1A	Weighted median	68	-0.103	0.062	0.097	-0.224	0.019	0.902	0.799	1.019
ADHD	PDE1A	Inverse variance weighted	68	-0.08	0.045	0.073	-0.167	0.008	0.923	0.846	1.008
ADHD	PDE1A	Simple mode	68	-0.117	0.16	0.467	-0.43	0.196	0.89	0.651	1.217
ADHD	PDE1A	Weighted mode	68	-0.131	0.152	0.392	-0.428	0.167	0.877	0.652	1.181
SCZ	PDE1A	MR Egger	184	-0.014	0.106	0.894	-0.223	0.194	0.986	0.8	1.215
SCZ	PDE1A	Weighted median	184	-0.039	0.046	0.395	-0.13	0.051	0.961	0.878	1.053
SCZ	PDE1A	Inverse variance weighted	184	-0.011	0.031	0.718	-0.071	0.049	0.989	0.931	1.05
SCZ	PDE1A	Simple mode	184	-0.049	0.13	0.704	-0.304	0.205	0.952	0.738	1.227
SCZ	PDE1A	Weighted mode	184	-0.062	0.107	0.562	-0.273	0.148	0.94	0.761	1.159
MDD	PDE1A	MR Egger	172	-0.35	0.354	0.324	-1.043	0.343	0.705	0.352	1.409
MDD	PDE1A	Weighted median	172	-0.081	0.125	0.516	-0.326	0.164	0.922	0.722	1.178
MDD	PDE1A	Inverse variance weighted	172	-0.009	0.089	0.916	-0.183	0.164	0.991	0.833	1.179
MDD	PDE1A	Simple mode	172	-0.334	0.388	0.39	-1.094	0.426	0.716	0.335	1.531
MDD	PDE1A	Weighted mode	172	-0.351	0.328	0.286	-0.993	0.292	0.704	0.37	1.339
BD	PDE1A	MR Egger	105	-0.112	0.174	0.521	-0.454	0.229	0.894	0.635	1.257
BD	PDE1A	Weighted median	105	0.097	0.052	0.063	-0.005	0.199	1.102	0.995	1.22
BD	PDE1A	Inverse variance weighted	105	0.033	0.041	0.421	-0.047	0.113	1.033	0.954	1.12
BD	PDE1A	Simple mode	105	0.192	0.15	0.204	-0.103	0.487	1.212	0.902	1.628
BD	PDE1A	Weighted mode	105	0.175	0.148	0.241	-0.116	0.465	1.191	0.891	1.592
AN	PDE1A	MR Egger	29	0.083	0.104	0.429	-0.12	0.287	1.087	0.887	1.333
AN	PDE1A	Weighted median	29	-0.004	0.051	0.934	-0.105	0.096	0.996	0.9	1.101
AN	PDE1A	Inverse variance weighted	29	0.004	0.039	0.916	-0.073	0.081	1.004	0.93	1.084
AN	PDE1A	Simple mode	29	-0.069	0.114	0.548	-0.293	0.154	0.933	0.746	1.167
AN	PDE1A	Weighted mode	29	-0.047	0.098	0.635	-0.239	0.145	0.954	0.787	1.156
TS	PDE1A	MR Egger	24	0.111	0.073	0.14	-0.031	0.254	1.118	0.969	1.289
TS	PDE1A	Weighted median	24	0.072	0.052	0.163	-0.029	0.174	1.075	0.971	1.19
TS	PDE1A	Inverse variance weighted	24	0.029	0.037	0.434	-0.044	0.103	1.03	0.957	1.108
TS	PDE1A	Simple mode	24	0.069	0.094	0.47	-0.115	0.253	1.071	0.892	1.287
TS	PDE1A	Weighted mode	24	0.106	0.077	0.182	-0.045	0.257	1.112	0.956	1.293
OCD	PDE1A	MR Egger	19	0.055	0.115	0.637	-0.17	0.28	1.057	0.844	1.324
OCD	PDE1A	Weighted median	19	-0.003	0.047	0.951	-0.095	0.089	0.997	0.909	1.093
OCD	PDE1A	Inverse variance weighted	19	-0.023	0.04	0.569	-0.1	0.055	0.978	0.905	1.057
OCD	PDE1A	Simple mode	19	0.068	0.098	0.499	-0.125	0.261	1.07	0.883	1.298
OCD	PDE1A	Weighted mode	19	0.068	0.077	0.387	-0.082	0.218	1.07	0.921	1.243
AD	PDE1A	MR Egger	67	-0.104	0.218	0.635	-0.532	0.324	0.901	0.587	1.382
AD	PDE1A	Weighted median	67	-0.164	0.204	0.421	-0.564	0.236	0.848	0.569	1.266
AD	PDE1A	Inverse variance weighted	67	-0.059	0.152	0.696	-0.358	0.239	0.942	0.699	1.27
AD	PDE1A	Simple mode	67	0.12	0.512	0.815	-0.883	1.123	1.128	0.414	3.074
AD	PDE1A	Weighted mode	67	-0.041	0.186	0.825	-0.406	0.323	0.96	0.667	1.381
ASD	PDE2A	MR Egger	44	-0.006	0.159	0.973	-0.317	0.306	0.995	0.728	1.358
ASD	PDE2A	Weighted median	44	0.005	0.082	0.949	-0.155	0.165	1.005	0.857	1.18
ASD	PDE2A	Inverse variance weighted	44	-0.022	0.064	0.728	-0.147	0.103	0.978	0.863	1.108
ASD	PDE2A	Simple mode	44	-0.019	0.179	0.916	-0.371	0.333	0.981	0.69	1.395
ASD	PDE2A	Weighted mode	44	0.003	0.153	0.986	-0.298	0.304	1.003	0.742	1.355
ADHD	PDE2A	MR Egger	68	0.081	0.166	0.627	-0.244	0.405	1.084	0.784	1.5
ADHD	PDE2A	Weighted median	68	-0.006	0.065	0.93	-0.132	0.121	0.994	0.876	1.129
ADHD	PDE2A	Inverse variance weighted	68	-0.01	0.045	0.83	-0.097	0.078	0.99	0.908	1.081
ADHD	PDE2A	Simple mode	68	-0.056	0.169	0.741	-0.388	0.275	0.945	0.679	1.317
ADHD	PDE2A	Weighted mode	68	-0.028	0.16	0.863	-0.342	0.286	0.973	0.711	1.332
SCZ	PDE2A	MR Egger	184	0.098	0.112	0.384	-0.121	0.317	1.102	0.886	1.372
SCZ	PDE2A	Weighted median	184	-0.005	0.045	0.915	-0.093	0.084	0.995	0.911	1.087
SCZ	PDE2A	Inverse variance weighted	184	0.001	0.032	0.972	-0.062	0.064	1.001	0.94	1.066
SCZ	PDE2A	Simple mode	184	-0.031	0.144	0.829	-0.314	0.251	0.969	0.731	1.286
SCZ	PDE2A	Weighted mode	184	0.004	0.123	0.972	-0.237	0.245	1.004	0.789	1.278
MDD	PDE2A	MR Egger	172	0.05	0.333	0.88	-0.602	0.703	1.051	0.548	2.019
MDD	PDE2A	Weighted median	172	-0.084	0.129	0.514	-0.336	0.168	0.919	0.715	1.183
MDD	PDE2A	Inverse variance weighted	172	-0.082	0.084	0.326	-0.246	0.082	0.921	0.782	1.085
MDD	PDE2A	Simple mode	172	-0.478	0.403	0.237	-1.267	0.311	0.62	0.282	1.365
MDD	PDE2A	Weighted mode	172	-0.246	0.395	0.534	-1.021	0.528	0.782	0.36	1.696
BD	PDE2A	MR Egger	105	0.135	0.151	0.373	-0.161	0.43	1.144	0.851	1.538
BD	PDE2A	Weighted median	105	0.019	0.052	0.715	-0.083	0.122	1.019	0.92	1.129
BD	PDE2A	Inverse variance weighted	105	0.033	0.035	0.346	-0.036	0.103	1.034	0.965	1.108
BD	PDE2A	Simple mode	105	-0.149	0.157	0.345	-0.456	0.159	0.862	0.634	1.172
BD	PDE2A	Weighted mode	105	-0.143	0.141	0.312	-0.42	0.133	0.866	0.657	1.143
AN	PDE2A	MR Egger	29	-0.044	0.089	0.628	-0.219	0.131	0.957	0.803	1.14
AN	PDE2A	Weighted median	29	0.065	0.05	0.191	-0.032	0.162	1.067	0.968	1.176
AN	PDE2A	Inverse variance weighted	29	0.011	0.034	0.736	-0.055	0.077	1.011	0.947	1.08
AN	PDE2A	Simple mode	29	0.113	0.106	0.295	-0.095	0.321	1.12	0.91	1.379
AN	PDE2A	Weighted mode	29	0.111	0.105	0.298	-0.094	0.316	1.118	0.91	1.372
TS	PDE2A	MR Egger	24	-0.152	0.079	0.069	-0.307	0.004	0.859	0.735	1.004
TS	PDE2A	Weighted median	24	-0.032	0.06	0.6	-0.149	0.086	0.969	0.861	1.09
TS	PDE2A	Inverse variance weighted	24	-0.02	0.043	0.636	-0.105	0.064	0.98	0.9	1.066
TS	PDE2A	Simple mode	24	-0.046	0.111	0.686	-0.264	0.173	0.955	0.768	1.188
TS	PDE2A	Weighted mode	24	-0.026	0.081	0.75	-0.186	0.133	0.974	0.831	1.142
OCD	PDE2A	MR Egger	17	-0.15	0.095	0.134	-0.336	0.036	0.861	0.715	1.036
OCD	PDE2A	Weighted median	17	-0.07	0.041	0.092	-0.151	0.011	0.933	0.86	1.011
OCD	PDE2A	Inverse variance weighted	17	-0.076	0.031	0.015	-0.137	-0.015	0.927	0.872	0.985
OCD	PDE2A	Simple mode	17	-0.043	0.077	0.585	-0.194	0.108	0.958	0.824	1.114
OCD	PDE2A	Weighted mode	17	-0.053	0.066	0.434	-0.184	0.077	0.948	0.832	1.08
AD	PDE2A	MR Egger	67	-0.075	0.201	0.711	-0.469	0.319	0.928	0.626	1.376
AD	PDE2A	Weighted median	67	0.004	0.194	0.982	-0.376	0.385	1.004	0.687	1.47
AD	PDE2A	Inverse variance weighted	67	-0.017	0.14	0.904	-0.292	0.258	0.983	0.747	1.294
AD	PDE2A	Simple mode	67	0.51	0.466	0.278	-0.404	1.425	1.666	0.668	4.156
AD	PDE2A	Weighted mode	67	0.03	0.18	0.87	-0.323	0.382	1.03	0.724	1.466
ASD	PDE3A	MR Egger	44	0.13	0.149	0.387	-0.162	0.423	1.139	0.851	1.526
ASD	PDE3A	Weighted median	44	-0.128	0.082	0.117	-0.289	0.032	0.88	0.749	1.033
ASD	PDE3A	Inverse variance weighted	44	-0.043	0.061	0.479	-0.162	0.076	0.958	0.85	1.079
ASD	PDE3A	Simple mode	44	-0.178	0.195	0.366	-0.561	0.204	0.837	0.571	1.227
ASD	PDE3A	Weighted mode	44	-0.166	0.185	0.373	-0.528	0.196	0.847	0.59	1.216
ADHD	PDE3A	MR Egger	68	0.116	0.166	0.485	-0.208	0.441	1.123	0.812	1.554
ADHD	PDE3A	Weighted median	68	-0.026	0.066	0.689	-0.155	0.103	0.974	0.856	1.108
ADHD	PDE3A	Inverse variance weighted	68	-0.008	0.045	0.866	-0.095	0.08	0.992	0.909	1.083
ADHD	PDE3A	Simple mode	68	-0.062	0.154	0.688	-0.363	0.239	0.94	0.695	1.27
ADHD	PDE3A	Weighted mode	68	-0.031	0.145	0.834	-0.316	0.255	0.97	0.729	1.29
SCZ	PDE3A	MR Egger	184	0.122	0.106	0.251	-0.085	0.329	1.129	0.918	1.389
SCZ	PDE3A	Weighted median	184	0.052	0.047	0.261	-0.039	0.144	1.054	0.962	1.155
SCZ	PDE3A	Inverse variance weighted	184	0.011	0.031	0.722	-0.049	0.071	1.011	0.952	1.073
SCZ	PDE3A	Simple mode	184	0.174	0.145	0.231	-0.11	0.457	1.19	0.896	1.58
SCZ	PDE3A	Weighted mode	184	0.137	0.123	0.268	-0.104	0.378	1.146	0.901	1.459
MDD	PDE3A	MR Egger	172	-0.315	0.333	0.345	-0.968	0.337	0.73	0.38	1.401
MDD	PDE3A	Weighted median	172	-0.027	0.124	0.825	-0.271	0.216	0.973	0.763	1.241
MDD	PDE3A	Inverse variance weighted	172	0.018	0.083	0.828	-0.146	0.182	1.018	0.865	1.199
MDD	PDE3A	Simple mode	172	-0.217	0.389	0.578	-0.98	0.546	0.805	0.375	1.727
MDD	PDE3A	Weighted mode	172	-0.186	0.352	0.599	-0.876	0.504	0.831	0.417	1.656
BD	PDE3A	MR Egger	105	0.185	0.174	0.288	-0.155	0.526	1.204	0.856	1.692
BD	PDE3A	Weighted median	105	0.015	0.052	0.774	-0.087	0.117	1.015	0.917	1.124
BD	PDE3A	Inverse variance weighted	105	0.014	0.041	0.734	-0.066	0.094	1.014	0.936	1.099
BD	PDE3A	Simple mode	105	-0.044	0.156	0.78	-0.349	0.262	0.957	0.705	1.299
BD	PDE3A	Weighted mode	105	-0.055	0.153	0.719	-0.355	0.245	0.946	0.701	1.278
AN	PDE3A	MR Egger	29	-0.086	0.093	0.36	-0.268	0.096	0.917	0.765	1.1
AN	PDE3A	Weighted median	29	-0.036	0.049	0.459	-0.133	0.06	0.964	0.876	1.062
AN	PDE3A	Inverse variance weighted	29	-0.015	0.035	0.661	-0.084	0.053	0.985	0.919	1.055
AN	PDE3A	Simple mode	29	-0.04	0.095	0.679	-0.226	0.146	0.961	0.798	1.158
AN	PDE3A	Weighted mode	29	-0.04	0.094	0.675	-0.223	0.144	0.961	0.8	1.155
TS	PDE3A	MR Egger	24	0.013	0.08	0.875	-0.144	0.169	1.013	0.866	1.184
TS	PDE3A	Weighted median	24	0.04	0.056	0.468	-0.069	0.15	1.041	0.934	1.161
TS	PDE3A	Inverse variance weighted	24	0.017	0.04	0.665	-0.061	0.096	1.018	0.94	1.101
TS	PDE3A	Simple mode	24	0.076	0.113	0.508	-0.146	0.298	1.079	0.865	1.347
TS	PDE3A	Weighted mode	24	0.117	0.078	0.144	-0.035	0.27	1.125	0.966	1.31
OCD	PDE3A	MR Egger	19	-0.039	0.113	0.733	-0.261	0.183	0.961	0.77	1.2
OCD	PDE3A	Weighted median	19	-0.032	0.045	0.481	-0.12	0.056	0.969	0.887	1.058
OCD	PDE3A	Inverse variance weighted	19	-0.003	0.039	0.938	-0.079	0.073	0.997	0.924	1.075
OCD	PDE3A	Simple mode	19	-0.028	0.085	0.742	-0.195	0.138	0.972	0.823	1.148
OCD	PDE3A	Weighted mode	19	-0.014	0.072	0.847	-0.154	0.126	0.986	0.857	1.135
AD	PDE3A	MR Egger	67	-0.073	0.194	0.707	-0.454	0.307	0.929	0.635	1.36
AD	PDE3A	Weighted median	67	-0.04	0.197	0.839	-0.426	0.346	0.961	0.653	1.413
AD	PDE3A	Inverse variance weighted	67	0.062	0.136	0.649	-0.205	0.329	1.064	0.814	1.39
AD	PDE3A	Simple mode	67	0.261	0.436	0.552	-0.594	1.116	1.298	0.552	3.053
AD	PDE3A	Weighted mode	67	0.012	0.179	0.947	-0.339	0.363	1.012	0.712	1.438
ASD	PDE4D	MR Egger	44	0.076	0.135	0.578	-0.189	0.341	1.079	0.828	1.406
ASD	PDE4D	Weighted median	44	-0.003	0.08	0.965	-0.16	0.153	0.997	0.852	1.165
ASD	PDE4D	Inverse variance weighted	44	-0.037	0.055	0.504	-0.144	0.071	0.964	0.866	1.073
ASD	PDE4D	Simple mode	44	0.162	0.175	0.361	-0.182	0.506	1.176	0.834	1.658
ASD	PDE4D	Weighted mode	44	0.066	0.171	0.701	-0.27	0.402	1.069	0.764	1.495
ADHD	PDE4D	MR Egger	68	0.082	0.174	0.64	-0.26	0.424	1.085	0.771	1.528
ADHD	PDE4D	Weighted median	68	-0.002	0.064	0.98	-0.128	0.125	0.998	0.88	1.133
ADHD	PDE4D	Inverse variance weighted	68	-0.065	0.047	0.166	-0.157	0.027	0.937	0.855	1.027
ADHD	PDE4D	Simple mode	68	0.124	0.173	0.476	-0.215	0.462	1.132	0.807	1.588
ADHD	PDE4D	Weighted mode	68	0.097	0.168	0.566	-0.232	0.426	1.102	0.793	1.531
SCZ	PDE4D	MR Egger	183	0.035	0.123	0.777	-0.206	0.276	1.035	0.814	1.318
SCZ	PDE4D	Weighted median	183	0.004	0.046	0.935	-0.086	0.094	1.004	0.917	1.098
SCZ	PDE4D	Inverse variance weighted	183	-0.016	0.033	0.624	-0.08	0.048	0.984	0.923	1.049
SCZ	PDE4D	Simple mode	183	0.054	0.144	0.707	-0.228	0.336	1.056	0.796	1.399
SCZ	PDE4D	Weighted mode	183	0.024	0.126	0.846	-0.222	0.271	1.025	0.801	1.311
MDD	PDE4D	MR Egger	171	-0.065	0.372	0.862	-0.794	0.664	0.937	0.452	1.943
MDD	PDE4D	Weighted median	171	0.136	0.119	0.25	-0.096	0.369	1.146	0.908	1.446
MDD	PDE4D	Inverse variance weighted	171	0.049	0.089	0.583	-0.126	0.223	1.05	0.882	1.25
MDD	PDE4D	Simple mode	171	0.084	0.367	0.82	-0.636	0.803	1.087	0.53	2.233
MDD	PDE4D	Weighted mode	171	0.157	0.363	0.666	-0.554	0.868	1.17	0.575	2.381
BD	PDE4D	MR Egger	104	0.217	0.15	0.151	-0.077	0.512	1.243	0.926	1.668
BD	PDE4D	Weighted median	104	0.024	0.051	0.631	-0.075	0.123	1.025	0.928	1.131
BD	PDE4D	Inverse variance weighted	104	0.046	0.036	0.191	-0.023	0.116	1.048	0.977	1.123
BD	PDE4D	Simple mode	104	-0.006	0.137	0.965	-0.274	0.262	0.994	0.761	1.299
BD	PDE4D	Weighted mode	104	0.015	0.127	0.905	-0.233	0.263	1.015	0.792	1.301
AN	PDE4D	MR Egger	29	0.077	0.089	0.391	-0.097	0.251	1.08	0.908	1.286
AN	PDE4D	Weighted median	29	-0.016	0.046	0.726	-0.106	0.074	0.984	0.899	1.077
AN	PDE4D	Inverse variance weighted	29	-0.025	0.034	0.466	-0.091	0.041	0.976	0.913	1.042
AN	PDE4D	Simple mode	29	0	0.086	0.996	-0.169	0.168	1	0.844	1.183
AN	PDE4D	Weighted mode	29	0	0.089	0.996	-0.174	0.173	1	0.84	1.189
TS	PDE4D	MR Egger	24	-0.047	0.096	0.628	-0.237	0.142	0.954	0.789	1.152
TS	PDE4D	Weighted median	24	-0.063	0.057	0.271	-0.175	0.049	0.939	0.839	1.05
TS	PDE4D	Inverse variance weighted	24	0.026	0.05	0.6	-0.071	0.123	1.026	0.931	1.131
TS	PDE4D	Simple mode	24	-0.09	0.126	0.482	-0.338	0.157	0.914	0.713	1.17
TS	PDE4D	Weighted mode	24	-0.08	0.082	0.343	-0.241	0.082	0.923	0.786	1.085
OCD	PDE4D	MR Egger	19	-0.136	0.086	0.131	-0.304	0.032	0.873	0.738	1.033
OCD	PDE4D	Weighted median	19	-0.041	0.041	0.314	-0.121	0.039	0.96	0.886	1.04
OCD	PDE4D	Inverse variance weighted	19	-0.061	0.03	0.043	-0.119	-0.002	0.941	0.888	0.998
OCD	PDE4D	Simple mode	19	-0.011	0.066	0.863	-0.14	0.117	0.989	0.869	1.124
OCD	PDE4D	Weighted mode	19	-0.017	0.059	0.777	-0.133	0.099	0.983	0.875	1.104
AD	PDE4D	MR Egger	66	0.079	0.201	0.697	-0.316	0.474	1.082	0.729	1.606
AD	PDE4D	Weighted median	66	0.127	0.194	0.51	-0.252	0.507	1.136	0.777	1.66
AD	PDE4D	Inverse variance weighted	66	0.091	0.141	0.517	-0.185	0.367	1.096	0.831	1.444
AD	PDE4D	Simple mode	66	-0.432	0.421	0.309	-1.258	0.394	0.649	0.284	1.483
AD	PDE4D	Weighted mode	66	0.031	0.187	0.867	-0.335	0.398	1.032	0.715	1.489
ASD	PDE5A	MR Egger	6	0.429	1.379	0.771	-2.274	3.131	1.535	0.103	22.905
ASD	PDE5A	Weighted median	6	-0.3	0.335	0.371	-0.957	0.358	0.741	0.384	1.43
ASD	PDE5A	Inverse variance weighted	6	-0.234	0.269	0.385	-0.762	0.294	0.791	0.467	1.342
ASD	PDE5A	Simple mode	6	-0.28	0.489	0.592	-1.238	0.679	0.756	0.29	1.972
ASD	PDE5A	Weighted mode	6	-0.325	0.47	0.52	-1.247	0.597	0.723	0.287	1.817
ADHD	PDE5A	MR Egger	9	-0.471	1.174	0.7	-2.772	1.83	0.625	0.063	6.235
ADHD	PDE5A	Weighted median	9	0.078	0.287	0.786	-0.484	0.64	1.081	0.616	1.896
ADHD	PDE5A	Inverse variance weighted	9	0.04	0.22	0.855	-0.391	0.472	1.041	0.676	1.603
ADHD	PDE5A	Simple mode	9	0.349	0.428	0.439	-0.49	1.187	1.417	0.613	3.278
ADHD	PDE5A	Weighted mode	9	0.316	0.409	0.461	-0.485	1.117	1.372	0.616	3.056
SCZ	PDE5A	MR Egger	22	2.054	1.224	0.109	-0.346	4.453	7.797	0.708	85.894
SCZ	PDE5A	Weighted median	22	0.06	0.227	0.791	-0.384	0.504	1.062	0.681	1.656
SCZ	PDE5A	Inverse variance weighted	22	-0.038	0.164	0.816	-0.361	0.284	0.963	0.697	1.329
SCZ	PDE5A	Simple mode	22	0.159	0.397	0.693	-0.619	0.937	1.172	0.538	2.552
SCZ	PDE5A	Weighted mode	22	0.182	0.361	0.619	-0.525	0.89	1.2	0.592	2.434
MDD	PDE5A	MR Egger	13	-3.168	2.884	0.295	-8.821	2.485	0.042	0	12
MDD	PDE5A	Weighted median	13	-1.043	0.72	0.147	-2.455	0.368	0.352	0.086	1.445
MDD	PDE5A	Inverse variance weighted	13	-0.458	0.551	0.406	-1.539	0.622	0.632	0.215	1.863
MDD	PDE5A	Simple mode	13	-1.238	1.215	0.328	-3.619	1.143	0.29	0.027	3.136
MDD	PDE5A	Weighted mode	13	-1.112	1.169	0.36	-3.404	1.179	0.329	0.033	3.25
BD	PDE5A	MR Egger	14	0.59	0.875	0.513	-1.125	2.306	1.805	0.325	10.031
BD	PDE5A	Weighted median	14	0.095	0.213	0.654	-0.322	0.513	1.1	0.724	1.67
BD	PDE5A	Inverse variance weighted	14	0.126	0.167	0.448	-0.2	0.453	1.135	0.818	1.574
BD	PDE5A	Simple mode	14	0.108	0.351	0.763	-0.58	0.797	1.114	0.56	2.218
BD	PDE5A	Weighted mode	14	0.118	0.351	0.742	-0.569	0.805	1.125	0.566	2.237
AN	PDE5A	Inverse variance weighted	2	0.301	0.253	0.234	-0.194	0.797	1.352	0.823	2.219
TS	PDE5A	Inverse variance weighted	2	-0.048	0.239	0.84	-0.516	0.42	0.953	0.597	1.521
OCD	PDE5A	Wald ratio	1	0.037	0.172	0.83	-0.301	0.375	1.038	0.74	1.455
AD	PDE5A	MR Egger	5	-28.49	13.83	0.131	-55.596	-1.384	0	0	0.251
AD	PDE5A	Weighted median	5	-1.972	2.812	0.483	-7.484	3.54	0.139	0.001	34.47
AD	PDE5A	Inverse variance weighted	5	-2.086	2.52	0.408	-7.025	2.853	0.124	0.001	17.34
AD	PDE5A	Simple mode	5	-1.926	3.864	0.644	-9.499	5.647	0.146	0	283.506
AD	PDE5A	Weighted mode	5	-2.073	3.672	0.603	-9.271	5.124	0.126	0	168.046
ASD	PDE6D	MR Egger	44	0.036	0.135	0.79	-0.229	0.301	1.037	0.795	1.351
ASD	PDE6D	Weighted median	44	0.058	0.075	0.438	-0.088	0.204	1.06	0.915	1.226
ASD	PDE6D	Inverse variance weighted	44	0.055	0.055	0.311	-0.052	0.163	1.057	0.949	1.177
ASD	PDE6D	Simple mode	44	-0.048	0.168	0.776	-0.377	0.281	0.953	0.686	1.324
ASD	PDE6D	Weighted mode	44	-0.052	0.162	0.75	-0.37	0.266	0.949	0.691	1.305
ADHD	PDE6D	MR Egger	68	0.076	0.181	0.676	-0.278	0.43	1.079	0.757	1.538
ADHD	PDE6D	Weighted median	68	0.051	0.066	0.435	-0.077	0.18	1.053	0.926	1.197
ADHD	PDE6D	Inverse variance weighted	68	0.029	0.048	0.555	-0.066	0.123	1.029	0.936	1.131
ADHD	PDE6D	Simple mode	68	0.014	0.159	0.932	-0.298	0.325	1.014	0.742	1.384
ADHD	PDE6D	Weighted mode	68	0.025	0.147	0.866	-0.264	0.314	1.025	0.768	1.369
SCZ	PDE6D	MR Egger	184	0.133	0.106	0.211	-0.075	0.34	1.142	0.928	1.404
SCZ	PDE6D	Weighted median	184	0.01	0.047	0.837	-0.082	0.101	1.01	0.921	1.106
SCZ	PDE6D	Inverse variance weighted	184	0.029	0.031	0.347	-0.031	0.089	1.029	0.969	1.093
SCZ	PDE6D	Simple mode	184	-0.06	0.139	0.666	-0.333	0.213	0.942	0.717	1.237
SCZ	PDE6D	Weighted mode	184	-0.047	0.115	0.682	-0.274	0.179	0.954	0.761	1.196
MDD	PDE6D	MR Egger	172	-0.394	0.353	0.265	-1.086	0.297	0.674	0.338	1.346
MDD	PDE6D	Weighted median	172	-0.127	0.125	0.31	-0.373	0.118	0.881	0.689	1.126
MDD	PDE6D	Inverse variance weighted	172	-0.088	0.088	0.319	-0.261	0.085	0.916	0.77	1.089
MDD	PDE6D	Simple mode	172	-0.144	0.371	0.698	-0.871	0.582	0.866	0.419	1.79
MDD	PDE6D	Weighted mode	172	-0.025	0.347	0.943	-0.705	0.656	0.976	0.494	1.927
BD	PDE6D	MR Egger	105	0.052	0.15	0.732	-0.242	0.346	1.053	0.785	1.413
BD	PDE6D	Weighted median	105	-0.026	0.049	0.599	-0.121	0.07	0.975	0.886	1.072
BD	PDE6D	Inverse variance weighted	105	-0.004	0.035	0.912	-0.073	0.065	0.996	0.93	1.067
BD	PDE6D	Simple mode	105	-0.04	0.134	0.767	-0.303	0.223	0.961	0.739	1.25
BD	PDE6D	Weighted mode	105	-0.059	0.125	0.636	-0.304	0.185	0.943	0.738	1.204
AN	PDE6D	MR Egger	29	-0.031	0.097	0.752	-0.221	0.159	0.969	0.801	1.173
AN	PDE6D	Weighted median	29	-0.017	0.048	0.723	-0.112	0.078	0.983	0.894	1.081
AN	PDE6D	Inverse variance weighted	29	0.026	0.036	0.479	-0.046	0.097	1.026	0.955	1.102
AN	PDE6D	Simple mode	29	-0.03	0.101	0.769	-0.227	0.168	0.971	0.797	1.182
AN	PDE6D	Weighted mode	29	-0.049	0.088	0.583	-0.222	0.124	0.952	0.801	1.132
TS	PDE6D	MR Egger	24	-0.097	0.073	0.197	-0.239	0.046	0.908	0.787	1.047
TS	PDE6D	Weighted median	24	-0.017	0.056	0.757	-0.128	0.093	0.983	0.88	1.098
TS	PDE6D	Inverse variance weighted	24	-0.011	0.037	0.778	-0.084	0.063	0.989	0.919	1.065
TS	PDE6D	Simple mode	24	-0.061	0.091	0.509	-0.239	0.117	0.941	0.787	1.124
TS	PDE6D	Weighted mode	24	-0.042	0.069	0.552	-0.176	0.093	0.959	0.838	1.098
OCD	PDE6D	MR Egger	16	0.09	0.093	0.35	-0.093	0.273	1.094	0.912	1.313
OCD	PDE6D	Weighted median	16	0.062	0.043	0.148	-0.022	0.145	1.064	0.978	1.156
OCD	PDE6D	Inverse variance weighted	16	0.066	0.032	0.04	0.003	0.128	1.068	1.003	1.137
OCD	PDE6D	Simple mode	16	0.072	0.077	0.367	-0.08	0.224	1.075	0.923	1.25
OCD	PDE6D	Weighted mode	16	0.146	0.08	0.086	-0.01	0.302	1.157	0.99	1.353
AD	PDE6D	MR Egger	67	0.076	0.194	0.699	-0.305	0.456	1.078	0.737	1.578
AD	PDE6D	Weighted median	67	0.002	0.194	0.99	-0.378	0.383	1.002	0.685	1.466
AD	PDE6D	Inverse variance weighted	67	0.026	0.136	0.848	-0.241	0.294	1.027	0.786	1.341
AD	PDE6D	Simple mode	67	-0.102	0.423	0.81	-0.931	0.727	0.903	0.394	2.069
AD	PDE6D	Weighted mode	67	0.009	0.183	0.959	-0.35	0.369	1.01	0.705	1.446
ASD	PDE7A	MR Egger	44	0.009	0.135	0.95	-0.256	0.274	1.009	0.774	1.315
ASD	PDE7A	Weighted median	44	-0.036	0.076	0.633	-0.186	0.113	0.964	0.831	1.119
ASD	PDE7A	Inverse variance weighted	44	-0.055	0.055	0.32	-0.162	0.053	0.947	0.851	1.054
ASD	PDE7A	Simple mode	44	0.086	0.176	0.626	-0.259	0.432	1.09	0.772	1.54
ASD	PDE7A	Weighted mode	44	0.042	0.162	0.797	-0.276	0.359	1.043	0.759	1.432
ADHD	PDE7A	MR Egger	68	-0.061	0.166	0.714	-0.386	0.264	0.941	0.68	1.302
ADHD	PDE7A	Weighted median	68	0.002	0.067	0.971	-0.128	0.133	1.002	0.88	1.142
ADHD	PDE7A	Inverse variance weighted	68	0.013	0.045	0.779	-0.075	0.1	1.013	0.928	1.105
ADHD	PDE7A	Simple mode	68	-0.048	0.173	0.784	-0.386	0.291	0.954	0.68	1.338
ADHD	PDE7A	Weighted mode	68	-0.004	0.159	0.978	-0.317	0.308	0.996	0.728	1.36
SCZ	PDE7A	MR Egger	184	0.006	0.106	0.958	-0.201	0.213	1.006	0.818	1.237
SCZ	PDE7A	Weighted median	184	-0.03	0.044	0.495	-0.116	0.056	0.97	0.89	1.058
SCZ	PDE7A	Inverse variance weighted	184	-0.012	0.031	0.702	-0.071	0.048	0.988	0.931	1.049
SCZ	PDE7A	Simple mode	184	-0.072	0.146	0.623	-0.358	0.214	0.931	0.699	1.239
SCZ	PDE7A	Weighted mode	184	-0.011	0.14	0.937	-0.285	0.263	0.989	0.752	1.301
MDD	PDE7A	MR Egger	172	-0.41	0.333	0.219	-1.063	0.242	0.663	0.346	1.274
MDD	PDE7A	Weighted median	172	-0.038	0.126	0.761	-0.285	0.208	0.962	0.752	1.232
MDD	PDE7A	Inverse variance weighted	172	-0.081	0.083	0.33	-0.245	0.082	0.922	0.783	1.086
MDD	PDE7A	Simple mode	172	-0.036	0.384	0.925	-0.789	0.716	0.965	0.454	2.047
MDD	PDE7A	Weighted mode	172	-0.036	0.371	0.923	-0.764	0.692	0.965	0.466	1.997
BD	PDE7A	MR Egger	105	-0.195	0.172	0.258	-0.531	0.141	0.823	0.588	1.152
BD	PDE7A	Weighted median	105	-0.026	0.054	0.63	-0.131	0.079	0.974	0.877	1.083
BD	PDE7A	Inverse variance weighted	105	-0.023	0.04	0.563	-0.102	0.056	0.977	0.903	1.057
BD	PDE7A	Simple mode	105	0.088	0.162	0.589	-0.23	0.406	1.092	0.795	1.501
BD	PDE7A	Weighted mode	105	0.077	0.14	0.584	-0.197	0.351	1.08	0.821	1.42
AN	PDE7A	MR Egger	29	-0.106	0.089	0.243	-0.28	0.068	0.9	0.756	1.07
AN	PDE7A	Weighted median	29	-0.085	0.049	0.082	-0.181	0.011	0.919	0.835	1.011
AN	PDE7A	Inverse variance weighted	29	-0.031	0.034	0.35	-0.097	0.035	0.969	0.907	1.035
AN	PDE7A	Simple mode	29	-0.157	0.108	0.158	-0.369	0.055	0.855	0.692	1.057
AN	PDE7A	Weighted mode	29	-0.152	0.096	0.123	-0.34	0.035	0.859	0.712	1.036
TS	PDE7A	MR Egger	24	0.095	0.073	0.204	-0.047	0.238	1.1	0.954	1.268
TS	PDE7A	Weighted median	24	0.054	0.054	0.326	-0.053	0.16	1.055	0.948	1.174
TS	PDE7A	Inverse variance weighted	24	-0.012	0.038	0.743	-0.086	0.061	0.988	0.918	1.063
TS	PDE7A	Simple mode	24	0.081	0.102	0.436	-0.12	0.282	1.085	0.887	1.326
TS	PDE7A	Weighted mode	24	0.101	0.082	0.231	-0.06	0.262	1.106	0.942	1.3
OCD	PDE7A	MR Egger	19	-0.077	0.091	0.409	-0.254	0.101	0.926	0.775	1.106
OCD	PDE7A	Weighted median	19	-0.022	0.045	0.63	-0.11	0.066	0.979	0.896	1.069
OCD	PDE7A	Inverse variance weighted	19	-0.023	0.031	0.457	-0.084	0.038	0.977	0.919	1.039
OCD	PDE7A	Simple mode	19	-0.082	0.091	0.376	-0.261	0.096	0.921	0.77	1.1
OCD	PDE7A	Weighted mode	19	-0.095	0.087	0.292	-0.266	0.076	0.91	0.766	1.079
AD	PDE7A	MR Egger	67	-0.276	0.198	0.168	-0.663	0.112	0.759	0.515	1.119
AD	PDE7A	Weighted median	67	-0.255	0.195	0.19	-0.637	0.126	0.775	0.529	1.134
AD	PDE7A	Inverse variance weighted	67	-0.331	0.138	0.017	-0.601	-0.06	0.718	0.548	0.941
AD	PDE7A	Simple mode	67	-0.552	0.384	0.155	-1.305	0.201	0.576	0.271	1.222
AD	PDE7A	Weighted mode	67	-0.314	0.178	0.082	-0.663	0.034	0.73	0.515	1.035
ASD	PDE9A	MR Egger	44	0.018	0.151	0.907	-0.278	0.313	1.018	0.758	1.368
ASD	PDE9A	Weighted median	44	0.03	0.08	0.712	-0.127	0.187	1.03	0.88	1.205
ASD	PDE9A	Inverse variance weighted	44	-0.04	0.06	0.511	-0.158	0.079	0.961	0.854	1.082
ASD	PDE9A	Simple mode	44	0.029	0.184	0.876	-0.332	0.39	1.029	0.717	1.477
ASD	PDE9A	Weighted mode	44	0.04	0.163	0.807	-0.28	0.36	1.041	0.756	1.433
ADHD	PDE9A	MR Egger	67	0.229	0.166	0.174	-0.097	0.555	1.257	0.907	1.742
ADHD	PDE9A	Weighted median	67	-0.059	0.065	0.368	-0.186	0.069	0.943	0.83	1.071
ADHD	PDE9A	Inverse variance weighted	67	-0.038	0.045	0.4	-0.126	0.05	0.963	0.882	1.051
ADHD	PDE9A	Simple mode	67	-0.037	0.157	0.813	-0.344	0.27	0.964	0.709	1.309
ADHD	PDE9A	Weighted mode	67	-0.037	0.154	0.81	-0.339	0.265	0.964	0.712	1.303
SCZ	PDE9A	MR Egger	184	0.014	0.106	0.895	-0.193	0.221	1.014	0.824	1.248
SCZ	PDE9A	Weighted median	184	-0.024	0.045	0.599	-0.112	0.065	0.977	0.894	1.067
SCZ	PDE9A	Inverse variance weighted	184	-0.036	0.031	0.238	-0.096	0.024	0.965	0.909	1.024
SCZ	PDE9A	Simple mode	184	-0.001	0.139	0.992	-0.274	0.271	0.999	0.76	1.311
SCZ	PDE9A	Weighted mode	184	0.022	0.11	0.843	-0.194	0.238	1.022	0.823	1.269
MDD	PDE9A	MR Egger	172	-0.167	0.365	0.648	-0.883	0.549	0.846	0.414	1.732
MDD	PDE9A	Weighted median	172	0.07	0.128	0.581	-0.18	0.321	1.073	0.835	1.378
MDD	PDE9A	Inverse variance weighted	172	0	0.091	0.999	-0.179	0.179	1	0.836	1.196
MDD	PDE9A	Simple mode	172	0.257	0.381	0.502	-0.491	1.004	1.293	0.612	2.73
MDD	PDE9A	Weighted mode	172	0.273	0.358	0.447	-0.429	0.975	1.314	0.651	2.651
BD	PDE9A	MR Egger	105	-0.112	0.15	0.457	-0.406	0.182	0.894	0.666	1.2
BD	PDE9A	Weighted median	105	0.012	0.05	0.813	-0.086	0.11	1.012	0.917	1.116
BD	PDE9A	Inverse variance weighted	105	0.002	0.035	0.951	-0.067	0.071	1.002	0.935	1.074
BD	PDE9A	Simple mode	105	0.13	0.132	0.328	-0.129	0.388	1.138	0.879	1.474
BD	PDE9A	Weighted mode	105	0.13	0.13	0.321	-0.125	0.384	1.138	0.882	1.468
AN	PDE9A	MR Egger	29	-0.108	0.089	0.234	-0.282	0.066	0.897	0.754	1.068
AN	PDE9A	Weighted median	29	-0.064	0.047	0.169	-0.156	0.027	0.938	0.855	1.028
AN	PDE9A	Inverse variance weighted	29	-0.072	0.034	0.032	-0.138	-0.006	0.93	0.871	0.994
AN	PDE9A	Simple mode	29	0.007	0.099	0.947	-0.187	0.2	1.007	0.829	1.222
AN	PDE9A	Weighted mode	29	0.005	0.093	0.961	-0.178	0.187	1.005	0.837	1.206
TS	PDE9A	MR Egger	23	-0.106	0.073	0.162	-0.25	0.037	0.899	0.779	1.038
TS	PDE9A	Weighted median	23	-0.067	0.06	0.26	-0.185	0.05	0.935	0.831	1.051
TS	PDE9A	Inverse variance weighted	23	-0.022	0.038	0.558	-0.097	0.052	0.978	0.908	1.054
TS	PDE9A	Simple mode	23	0.022	0.105	0.835	-0.183	0.228	1.022	0.832	1.256
TS	PDE9A	Weighted mode	23	-0.072	0.077	0.356	-0.222	0.078	0.93	0.801	1.081
OCD	PDE9A	MR Egger	19	0.057	0.094	0.553	-0.128	0.241	1.059	0.88	1.273
OCD	PDE9A	Weighted median	19	0.068	0.045	0.126	-0.019	0.156	1.071	0.981	1.169
OCD	PDE9A	Inverse variance weighted	19	0.044	0.032	0.166	-0.018	0.107	1.045	0.982	1.113
OCD	PDE9A	Simple mode	19	-0.092	0.091	0.33	-0.271	0.088	0.913	0.763	1.092
OCD	PDE9A	Weighted mode	19	0.094	0.072	0.212	-0.048	0.236	1.098	0.953	1.266
AD	PDE9A	MR Egger	66	-0.049	0.195	0.801	-0.431	0.333	0.952	0.65	1.394
AD	PDE9A	Weighted median	66	-0.092	0.201	0.647	-0.487	0.302	0.912	0.614	1.353
AD	PDE9A	Inverse variance weighted	66	0.068	0.137	0.617	-0.2	0.336	1.071	0.819	1.399
AD	PDE9A	Simple mode	66	0.596	0.527	0.263	-0.438	1.63	1.815	0.646	5.103
AD	PDE9A	Weighted mode	66	-0.039	0.194	0.843	-0.42	0.342	0.962	0.657	1.408
